# Supplementary material for: 2-[(E)-(Naphthalen-2-yl)imino­meth­yl]phenol
Source: Acta Crystallogr Sect E Struct Rep Online. 2012 Aug 4;68(Pt 9):o2629. doi: 10.1107/S1600536812033843 (PMC3435657; doi:10.1107/S1600536812033843)
Supplement: Supplementary file 1 [file e-68-o2629-sup1.cif]

##############################################################################
#                                                                            #
# This CIF contains the data in a paper accepted for publication in          #
# Acta Crystallographica Section E. It conforms to the requirements of       #
# Notes for Authors for Acta Crystallographica Section E, and has been       #
# peer reviewed under the auspices of the IUCr Commission on Journals.       #
#                                                                            #
# Full details of the Crystallographic Information File format               #
# are given in the paper "The Crystallographic Information File (CIF):       #
# a New Standard Archive File for Crystallography" by S. R. Hall, F. H.      #
# Allen and I. D. Brown [Acta Cryst. (1991), A47, 655-685].                  #
#                                                                            #
# The current version of the core CIF dictionary is obtainable from          #
# ftp://ftp.iucr.org/pub/cif_core.dic.                                       #
#                                                                            #
# Software is freely available for graphical display of the structure(s)     #
# in this CIF. For information consult the CIF software page                 #
# http://www.iucr.org/resources/cif/software.                                #
#                                                                            #
# This file may be used for bona fide research purposes within the           #
# scientific community so long as proper attribution is given to the journal # 
# article from which it was obtained.                                        #
#                                                                            #
##############################################################################
data_global
_audit_creation_method     'form.cif (version 2.0)'
_journal_data_validation_number     ?
_journal_date_recd_electronic     2012-07-21
_journal_date_accepted     2012-07-28
_journal_name_full     'Acta Crystallographica, Section E'
_journal_year     2012
_journal_volume     68
_journal_issue      9
_journal_page_first     o2629
_journal_page_last     o2629
_journal_paper_category     QO
_journal_paper_doi     10.1107/S1600536812033843
_journal_coeditor_code     PV2571
_publ_contact_author_name     'Yousuf, S. '
_publ_contact_author_address
;
      H.E.J. Research Institute of Chemistry,
      International Cenetr for Chemical and Biological Sciences,
      University of Karachi,
      Karachi 75270, Pakistan
;
_publ_contact_author_email     'dr.sammer.yousuf@gmail.com'
_publ_contact_author_fax     '+92-21 34819018-9'
_publ_contact_author_phone     '+92-21 34824924'
_publ_section_title
;
2-[(<i>E</i>)-(Naphthalen-2-yl)iminomethyl]phenol
;
loop_
    _publ_author_name
    _publ_author_footnote
    _publ_author_address
    'Hafiz Muhammad Adeel Sharif ' ?
;     Department of Chemistry,
      Forman Christian College (A Chartered University)
      Lahore
      Pakistan
;
    'Dildar Ahmed Alvi ' ?
;     Department of Chemistry,
      Forman Christian College (A Chartered University)
      Lahore
      Pakistan
;
    'S. Yousuf' ?
;     H.E.J. Research Institute of Chemistry,
      International Center for Chemical and Biological Sciences,
      University of Karachi,
      Karachi 75270, Pakistan
;
data_I
_audit_creation_method     SHELXL-97
_chemical_name_systematic
;
2-[(<i>E</i>)-(Naphthalen-2-yl)iminomethyl]phenol
;
_chemical_name_common     ?
_chemical_formula_moiety     'C17 H13 N O'
_chemical_formula_sum     'C17 H13 N O'
_chemical_formula_iupac     'C17 H13 N O'
_chemical_formula_weight     247.28
_chemical_melting_point     ?
_symmetry_cell_setting     orthorhombic
_symmetry_space_group_name_H-M     'P c a 21'
_symmetry_space_group_name_Hall     'P 2c -2ac'
loop_
    _symmetry_equiv_pos_as_xyz
    'x, y, z'
    '-x, -y, z+1/2'
    'x+1/2, -y, z'
    '-x+1/2, y, z+1/2'
_cell_length_a     13.6348(17)
_cell_length_b     5.8768(7)
_cell_length_c     15.869(2)
_cell_angle_alpha     90.00
_cell_angle_beta     90.00
_cell_angle_gamma     90.00
_cell_volume     1271.5(3)
_cell_formula_units_Z     4
_cell_measurement_reflns_used     1294
_cell_measurement_theta_min     2.57
_cell_measurement_theta_max     27.80
_cell_measurement_temperature     273(2)
_exptl_crystal_description     'Block'
_exptl_crystal_colour     'Yellow'
_exptl_crystal_size_max     0.15
_exptl_crystal_size_mid     0.13
_exptl_crystal_size_min     0.10
_exptl_crystal_density_diffrn     1.292
_exptl_crystal_density_meas     ?
_exptl_crystal_density_method     'not measured'
_exptl_crystal_F_000     520
_exptl_absorpt_coefficient_mu     0.080
_exptl_absorpt_correction_type     multi-scan
_exptl_absorpt_process_details     '(SADABS; Bruker, 2000)'
_exptl_absorpt_correction_T_min     0.9880
_exptl_absorpt_correction_T_max     0.9920
_exptl_special_details
;
;
_diffrn_ambient_temperature     273(2)
_diffrn_radiation_type     MoK\a
_diffrn_radiation_wavelength     0.71073
_diffrn_radiation_source     'fine-focus sealed tube'
_diffrn_radiation_monochromator     graphite
_diffrn_measurement_device_type
;
Bruker SMART APEX CCD area-detector
;
_diffrn_measurement_method     '\w scan'
_diffrn_detector_area_resol_mean     ?
_diffrn_reflns_number     6852
_diffrn_reflns_av_R_equivalents     0.0312
_diffrn_reflns_av_sigmaI/netI     0.0380
_diffrn_reflns_theta_min     2.57
_diffrn_reflns_theta_max     25.50
_diffrn_reflns_theta_full     25.50
_diffrn_measured_fraction_theta_max     0.997
_diffrn_measured_fraction_theta_full     0.997
_diffrn_reflns_limit_h_min     -16
_diffrn_reflns_limit_h_max     16
_diffrn_reflns_limit_k_min     -7
_diffrn_reflns_limit_k_max     6
_diffrn_reflns_limit_l_min     -19
_diffrn_reflns_limit_l_max     19
_diffrn_standards_number     0
_diffrn_standards_interval_count     ?
_diffrn_standards_interval_time     ?
_diffrn_standards_decay_%     ?
_refine_special_details
;
Refinement of <i>F</i>^2^ against ALL reflections. The weighted <i>R</i>-factor
<i>wR</i> and goodness of fit <i>S</i> are based on <i>F</i>^2^, conventional
<i>R</i>-factors <i>R</i> are based on <i>F</i>, with <i>F</i> set to zero for
negative <i>F</i>^2^. The threshold expression of <i>F</i>^2^ >
\s(<i>F</i>^2^) is used only for calculating <i>R</i>-factors(gt) <i>etc</i>.
and is not relevant to the choice of reflections for refinement.
<i>R</i>-factors based on <i>F</i>^2^ are statistically about twice as large
as those based on <i>F</i>, and <i>R</i>- factors based on ALL data will be
even larger.
;
_reflns_number_total     2300
_reflns_number_gt     1655
_reflns_threshold_expression     I>2sigma(I)
_refine_ls_structure_factor_coef     Fsqd
_refine_ls_matrix_type     full
_refine_ls_R_factor_all     0.0641
_refine_ls_R_factor_gt     0.0376
_refine_ls_wR_factor_gt     0.0780
_refine_ls_wR_factor_ref     0.0890
_refine_ls_goodness_of_fit_ref     0.997
_refine_ls_restrained_S_all     0.999
_refine_ls_number_reflns     2300
_refine_ls_number_parameters     176
_refine_ls_number_restraints     2
_refine_ls_hydrogen_treatment     mixed
_refine_ls_weighting_scheme     calc
_refine_ls_weighting_details
                 'calc w=1/[\s^2^(Fo^2^)+(0.0383P)^2^] where P=(Fo^2^+2Fc^2^)/3'
_atom_sites_solution_hydrogens     geom
_atom_sites_solution_primary     direct
_atom_sites_solution_secondary     difmap
_refine_ls_shift/su_max     0.000
_refine_ls_shift/su_mean     0.000
_refine_diff_density_max     0.080
_refine_diff_density_min     -0.091
_refine_ls_extinction_method     none
_refine_ls_extinction_coef     ?
_refine_ls_abs_structure_details
                         'Not determined; Friedel pairs (1082) were not merged.'
_refine_ls_abs_structure_Flack     ?
loop_
    _atom_type_symbol
    _atom_type_description
    _atom_type_scat_dispersion_real
    _atom_type_scat_dispersion_imag
    _atom_type_scat_source
    'C' 'C' 0.0033 0.0016
                         'International Tables Vol C Tables 4.2.6.8 and 6.1.1.4'
    'H' 'H' 0.0000 0.0000
                         'International Tables Vol C Tables 4.2.6.8 and 6.1.1.4'
    'N' 'N' 0.0061 0.0033
                         'International Tables Vol C Tables 4.2.6.8 and 6.1.1.4'
    'O' 'O' 0.0106 0.0060
                         'International Tables Vol C Tables 4.2.6.8 and 6.1.1.4'
_computing_data_collection     'SMART (Bruker, 2000)'
_computing_cell_refinement     'SAINT (Bruker, 2000)'
_computing_data_reduction     'SAINT (Bruker, 2000)'
_computing_structure_solution     'SHELXS97 (Sheldrick, 2008)'
_computing_structure_refinement     'SHELXL97 (Sheldrick, 2008)'
_computing_molecular_graphics     'SHELXTL (Sheldrick, 2008)'
_computing_publication_material
;
SHELXTL (Sheldrick, 2008), PARST (Nardelli, 1995) and PLATON
(Spek, 2009)
;
loop_
    _atom_site_type_symbol
    _atom_site_label
    _atom_site_fract_x
    _atom_site_fract_y
    _atom_site_fract_z
    _atom_site_U_iso_or_equiv
    _atom_site_adp_type
    _atom_site_calc_flag
    _atom_site_refinement_flags
    _atom_site_occupancy
    _atom_site_symmetry_multiplicity
    _atom_site_disorder_assembly
    _atom_site_disorder_group
    O O1 0.51540(13) 1.1177(3) 0.40612(13) 0.0846(6) Uani d D 1 1 . .
    N N1 0.58509(13) 0.7914(3) 0.50171(12) 0.0592(5) Uani d . 1 1 . .
    C C1 0.73882(15) 0.8452(4) 0.56875(14) 0.0542(5) Uani d . 1 1 . .
    H H1B 0.7413 0.9851 0.5415 0.065 Uiso calc R 1 1 . .
    C C2 0.81650(15) 0.7835(4) 0.62265(13) 0.0519(5) Uani d . 1 1 . .
    C C3 0.89755(15) 0.9265(4) 0.63756(14) 0.0626(6) Uani d . 1 1 . .
    H H3A 0.9012 1.0662 0.6103 0.075 Uiso calc R 1 1 . .
    C C4 0.97028(19) 0.8641(4) 0.69100(17) 0.0718(7) Uani d . 1 1 . .
    H H4A 1.0229 0.9616 0.7001 0.086 Uiso calc R 1 1 . .
    C C5 0.96686(19) 0.6547(5) 0.73249(15) 0.0707(7) Uani d . 1 1 . .
    H H5A 1.0167 0.6140 0.7695 0.085 Uiso calc R 1 1 . .
    C C6 0.89085(18) 0.5111(4) 0.71880(14) 0.0664(7) Uani d . 1 1 . .
    H H6A 0.8901 0.3702 0.7455 0.080 Uiso calc R 1 1 . .
    C C7 0.81231(16) 0.5715(4) 0.66451(13) 0.0552(6) Uani d . 1 1 . .
    C C8 0.73097(17) 0.4295(4) 0.64880(16) 0.0662(7) Uani d . 1 1 . .
    H H8A 0.7274 0.2883 0.6750 0.079 Uiso calc R 1 1 . .
    C C9 0.65784(16) 0.4950(4) 0.59615(17) 0.0694(7) Uani d . 1 1 . .
    H H9A 0.6051 0.3977 0.5869 0.083 Uiso calc R 1 1 . .
    C C10 0.66026(15) 0.7071(3) 0.55524(14) 0.0527(5) Uani d . 1 1 . .
    C C11 0.50538(16) 0.6824(4) 0.49001(14) 0.0591(6) Uani d . 1 1 . .
    H H11A 0.4976 0.5400 0.5147 0.071 Uiso calc R 1 1 . .
    C C12 0.42625(15) 0.7755(4) 0.43905(13) 0.0538(6) Uani d . 1 1 . .
    C C13 0.33980(16) 0.6545(4) 0.43146(16) 0.0676(6) Uani d . 1 1 . .
    H H13A 0.3340 0.5137 0.4577 0.081 Uiso calc R 1 1 . .
    C C14 0.26177(19) 0.7392(5) 0.38553(15) 0.0753(7) Uani d . 1 1 . .
    H H14A 0.2040 0.6559 0.3808 0.090 Uiso calc R 1 1 . .
    C C15 0.27038(18) 0.9489(5) 0.34667(16) 0.0738(7) Uani d . 1 1 . .
    H H15A 0.2179 1.0067 0.3159 0.089 Uiso calc R 1 1 . .
    C C16 0.35529(17) 1.0725(5) 0.35294(16) 0.0709(7) Uani d . 1 1 . .
    H H16A 0.3606 1.2121 0.3257 0.085 Uiso calc R 1 1 . .
    C C17 0.43405(15) 0.9890(4) 0.40022(15) 0.0596(6) Uani d . 1 1 . .
    H H1C 0.5580(15) 1.045(4) 0.4354(15) 0.085(9) Uiso d D 1 1 . .
loop_
    _atom_site_aniso_label
    _atom_site_aniso_U_11
    _atom_site_aniso_U_22
    _atom_site_aniso_U_33
    _atom_site_aniso_U_12
    _atom_site_aniso_U_13
    _atom_site_aniso_U_23
    O1 0.0667(11) 0.0733(12) 0.1138(16) -0.0103(10) -0.0150(11) 0.0200(12)
    N1 0.0481(10) 0.0643(12) 0.0652(12) 0.0001(9) -0.0006(9) 0.0003(10)
    C1 0.0549(12) 0.0528(13) 0.0549(13) 0.0019(10) 0.0028(11) 0.0091(11)
    C2 0.0526(12) 0.0541(13) 0.0490(13) 0.0030(10) 0.0050(10) 0.0028(12)
    C3 0.0625(14) 0.0623(15) 0.0628(15) -0.0067(12) -0.0046(12) 0.0083(13)
    C4 0.0656(16) 0.080(2) 0.0693(15) -0.0074(13) -0.0103(14) -0.0022(15)
    C5 0.0682(16) 0.0849(19) 0.0589(14) 0.0102(14) -0.0107(12) 0.0035(15)
    C6 0.0729(17) 0.0688(15) 0.0576(16) 0.0126(14) 0.0048(14) 0.0094(13)
    C7 0.0581(13) 0.0592(14) 0.0484(13) 0.0059(11) 0.0069(11) 0.0063(12)
    C8 0.0656(16) 0.0570(14) 0.0759(17) -0.0038(12) 0.0015(14) 0.0200(13)
    C9 0.0588(14) 0.0648(16) 0.0847(17) -0.0092(12) 0.0021(14) 0.0113(15)
    C10 0.0483(12) 0.0548(14) 0.0551(13) 0.0041(10) 0.0036(12) 0.0051(12)
    C11 0.0591(14) 0.0567(13) 0.0616(15) 0.0047(11) 0.0037(12) -0.0055(12)
    C12 0.0506(12) 0.0585(14) 0.0523(13) 0.0013(11) 0.0029(10) -0.0084(12)
    C13 0.0669(14) 0.0712(16) 0.0649(15) -0.0051(13) -0.0020(13) -0.0112(14)
    C14 0.0649(15) 0.095(2) 0.0659(17) -0.0086(14) -0.0118(13) -0.0116(16)
    C15 0.0617(15) 0.096(2) 0.0642(16) 0.0132(14) -0.0109(13) -0.0180(16)
    C16 0.0726(16) 0.0752(18) 0.0649(16) 0.0103(14) -0.0071(15) -0.0064(14)
    C17 0.0521(13) 0.0641(15) 0.0627(15) 0.0007(11) 0.0031(12) -0.0067(13)
_geom_special_details
;
All e.s.d.'s (except the e.s.d. in the dihedral angle between two l.s. planes)
are estimated using the full covariance matrix. The cell e.s.d.'s are taken
into account individually in the estimation of e.s.d.'s in distances, angles
and torsion angles; correlations between e.s.d.'s in cell parameters are only
used when they are defined by crystal symmetry. An approximate (isotropic)
treatment of cell e.s.d.'s is used for estimating e.s.d.'s involving l.s.
planes.
;
loop_
    _geom_bond_atom_site_label_1
    _geom_bond_atom_site_label_2
    _geom_bond_site_symmetry_2
    _geom_bond_distance
    _geom_bond_publ_flag
    O1 C17 . 1.346(3) ?
    O1 H1C . 0.86(2) ?
    N1 C11 . 1.275(2) ?
    N1 C10 . 1.421(2) ?
    C1 C10 . 1.361(3) ?
    C1 C2 . 1.409(3) ?
    C1 H1B . 0.9300 ?
    C2 C3 . 1.408(3) ?
    C2 C7 . 1.413(3) ?
    C3 C4 . 1.355(3) ?
    C3 H3A . 0.9300 ?
    C4 C5 . 1.396(3) ?
    C4 H4A . 0.9300 ?
    C5 C6 . 1.354(3) ?
    C5 H5A . 0.9300 ?
    C6 C7 . 1.419(3) ?
    C6 H6A . 0.9300 ?
    C7 C8 . 1.410(3) ?
    C8 C9 . 1.356(3) ?
    C8 H8A . 0.9300 ?
    C9 C10 . 1.406(3) ?
    C9 H9A . 0.9300 ?
    C11 C12 . 1.455(3) ?
    C11 H11A . 0.9300 ?
    C12 C13 . 1.382(3) ?
    C12 C17 . 1.402(3) ?
    C13 C14 . 1.382(3) ?
    C13 H13A . 0.9300 ?
    C14 C15 . 1.383(3) ?
    C14 H14A . 0.9300 ?
    C15 C16 . 1.370(3) ?
    C15 H15A . 0.9300 ?
    C16 C17 . 1.399(3) ?
    C16 H16A . 0.9300 ?
loop_
    _geom_angle_atom_site_label_1
    _geom_angle_atom_site_label_2
    _geom_angle_atom_site_label_3
    _geom_angle_site_symmetry_1
    _geom_angle_site_symmetry_3
    _geom_angle
    _geom_angle_publ_flag
    C17 O1 H1C . . 108.4(18) ?
    C11 N1 C10 . . 121.78(19) ?
    C10 C1 C2 . . 122.3(2) ?
    C10 C1 H1B . . 118.9 ?
    C2 C1 H1B . . 118.9 ?
    C3 C2 C1 . . 122.6(2) ?
    C3 C2 C7 . . 118.60(19) ?
    C1 C2 C7 . . 118.80(19) ?
    C4 C3 C2 . . 121.2(2) ?
    C4 C3 H3A . . 119.4 ?
    C2 C3 H3A . . 119.4 ?
    C3 C4 C5 . . 120.6(2) ?
    C3 C4 H4A . . 119.7 ?
    C5 C4 H4A . . 119.7 ?
    C6 C5 C4 . . 119.9(2) ?
    C6 C5 H5A . . 120.0 ?
    C4 C5 H5A . . 120.0 ?
    C5 C6 C7 . . 121.3(2) ?
    C5 C6 H6A . . 119.4 ?
    C7 C6 H6A . . 119.4 ?
    C8 C7 C2 . . 118.1(2) ?
    C8 C7 C6 . . 123.5(2) ?
    C2 C7 C6 . . 118.4(2) ?
    C9 C8 C7 . . 121.3(2) ?
    C9 C8 H8A . . 119.4 ?
    C7 C8 H8A . . 119.4 ?
    C8 C9 C10 . . 121.2(2) ?
    C8 C9 H9A . . 119.4 ?
    C10 C9 H9A . . 119.4 ?
    C1 C10 C9 . . 118.3(2) ?
    C1 C10 N1 . . 116.99(18) ?
    C9 C10 N1 . . 124.66(19) ?
    N1 C11 C12 . . 121.6(2) ?
    N1 C11 H11A . . 119.2 ?
    C12 C11 H11A . . 119.2 ?
    C13 C12 C17 . . 119.1(2) ?
    C13 C12 C11 . . 119.2(2) ?
    C17 C12 C11 . . 121.6(2) ?
    C12 C13 C14 . . 121.2(2) ?
    C12 C13 H13A . . 119.4 ?
    C14 C13 H13A . . 119.4 ?
    C13 C14 C15 . . 119.4(2) ?
    C13 C14 H14A . . 120.3 ?
    C15 C14 H14A . . 120.3 ?
    C16 C15 C14 . . 120.8(2) ?
    C16 C15 H15A . . 119.6 ?
    C14 C15 H15A . . 119.6 ?
    C15 C16 C17 . . 120.1(3) ?
    C15 C16 H16A . . 120.0 ?
    C17 C16 H16A . . 120.0 ?
    O1 C17 C16 . . 118.2(2) ?
    O1 C17 C12 . . 122.3(2) ?
    C16 C17 C12 . . 119.4(2) ?
loop_
    _geom_torsion_atom_site_label_1
    _geom_torsion_atom_site_label_2
    _geom_torsion_atom_site_label_3
    _geom_torsion_atom_site_label_4
    _geom_torsion_site_symmetry_1
    _geom_torsion_site_symmetry_2
    _geom_torsion_site_symmetry_3
    _geom_torsion_site_symmetry_4
    _geom_torsion
    _geom_torsion_publ_flag
    C10 C1 C2 C3 . . . . -179.4(2) ?
    C10 C1 C2 C7 . . . . -0.4(3) ?
    C1 C2 C3 C4 . . . . 178.8(2) ?
    C7 C2 C3 C4 . . . . -0.2(3) ?
    C2 C3 C4 C5 . . . . 0.3(4) ?
    C3 C4 C5 C6 . . . . 0.7(4) ?
    C4 C5 C6 C7 . . . . -1.8(4) ?
    C3 C2 C7 C8 . . . . -179.76(19) ?
    C1 C2 C7 C8 . . . . 1.2(3) ?
    C3 C2 C7 C6 . . . . -0.9(3) ?
    C1 C2 C7 C6 . . . . -179.89(19) ?
    C5 C6 C7 C8 . . . . -179.3(2) ?
    C5 C6 C7 C2 . . . . 1.9(3) ?
    C2 C7 C8 C9 . . . . -1.0(3) ?
    C6 C7 C8 C9 . . . . -179.8(2) ?
    C7 C8 C9 C10 . . . . -0.1(4) ?
    C2 C1 C10 C9 . . . . -0.7(3) ?
    C2 C1 C10 N1 . . . . 177.97(18) ?
    C8 C9 C10 C1 . . . . 0.9(3) ?
    C8 C9 C10 N1 . . . . -177.6(2) ?
    C11 N1 C10 C1 . . . . -174.8(2) ?
    C11 N1 C10 C9 . . . . 3.8(3) ?
    C10 N1 C11 C12 . . . . 176.38(18) ?
    N1 C11 C12 C13 . . . . -177.2(2) ?
    N1 C11 C12 C17 . . . . 0.2(3) ?
    C17 C12 C13 C14 . . . . 0.8(3) ?
    C11 C12 C13 C14 . . . . 178.27(19) ?
    C12 C13 C14 C15 . . . . -0.1(3) ?
    C13 C14 C15 C16 . . . . 0.3(4) ?
    C14 C15 C16 C17 . . . . -1.1(4) ?
    C15 C16 C17 O1 . . . . -178.7(2) ?
    C15 C16 C17 C12 . . . . 1.7(3) ?
    C13 C12 C17 O1 . . . . 178.9(2) ?
    C11 C12 C17 O1 . . . . 1.5(3) ?
    C13 C12 C17 C16 . . . . -1.6(3) ?
    C11 C12 C17 C16 . . . . -179.0(2) ?
loop_
    _geom_hbond_atom_site_label_D
    _geom_hbond_atom_site_label_H
    _geom_hbond_atom_site_label_A
    _geom_hbond_site_symmetry_A
    _geom_hbond_distance_DH
    _geom_hbond_distance_HA
    _geom_hbond_distance_DA
    _geom_hbond_angle_DHA
    _geom_hbond_publ_flag
    O1 H1C N1 . 0.86(2) 1.86(2) 2.623(3) 147(2) yes
_iucr_refine_instructions_details
;
TITL a in Pca2(1)
CELL 0.71073  13.6348   5.8768  15.8686  90.000  90.000  90.000
ZERR    4.00   0.0017   0.0007   0.0020   0.000   0.000   0.000
LATT -1
SYMM -X, -Y, 0.5+Z
SYMM 0.5+X, -Y, Z
SYMM 0.5-X, Y, 0.5+Z
SFAC C H N O
UNIT 68 52 4 4
TEMP 0
L.S. 20
BOND $H
DFIX 0.83 0.01 O1 H1C
OMIT -3 51
SIZE 0.15 0.13 0.10
FMAP 2 2 60
PLAN 10
CONF
ACTA
WGHT    0.038300
FVAR       0.78385
O1    4    0.515403    1.117716    0.406124    11.00000    0.06669    0.07334 =
         0.11385    0.01999   -0.01496   -0.01030
N1    3    0.585090    0.791430    0.501710    11.00000    0.04808    0.06434 =
         0.06523    0.00028   -0.00063    0.00007
C1    1    0.738822    0.845217    0.568751    11.00000    0.05494    0.05278 =
         0.05489    0.00907    0.00284    0.00194
AFIX  43
H1B   2    0.741308    0.985144    0.541461    11.00000   -1.20000
AFIX   0
C2    1    0.816503    0.783545    0.622650    11.00000    0.05260    0.05410 =
         0.04902    0.00277    0.00499    0.00302
C3    1    0.897549    0.926477    0.637565    11.00000    0.06255    0.06231 =
         0.06284    0.00833   -0.00458   -0.00674
AFIX  43
H3A   2    0.901237    1.066229    0.610253    11.00000   -1.20000
AFIX   0
C4    1    0.970277    0.864093    0.690996    11.00000    0.06559    0.08047 =
         0.06930   -0.00221   -0.01027   -0.00742
AFIX  43
H4A   2    1.022937    0.961616    0.700106    11.00000   -1.20000
AFIX   0
C5    1    0.966863    0.654729    0.732493    11.00000    0.06821    0.08493 =
         0.05885    0.00349   -0.01067    0.01019
AFIX  43
H5A   2    1.016745    0.613963    0.769504    11.00000   -1.20000
AFIX   0
C6    1    0.890848    0.511079    0.718797    11.00000    0.07292    0.06875 =
         0.05759    0.00935    0.00476    0.01259
AFIX  43
H6A   2    0.890092    0.370170    0.745463    11.00000   -1.20000
AFIX   0
C7    1    0.812307    0.571508    0.664514    11.00000    0.05808    0.05919 =
         0.04836    0.00629    0.00686    0.00594
C8    1    0.730968    0.429516    0.648804    11.00000    0.06563    0.05697 =
         0.07593    0.02001    0.00152   -0.00384
AFIX  43
H8A   2    0.727387    0.288264    0.675048    11.00000   -1.20000
AFIX   0
C9    1    0.657843    0.494963    0.596154    11.00000    0.05881    0.06479 =
         0.08470    0.01131    0.00211   -0.00921
AFIX  43
H9A   2    0.605118    0.397693    0.586950    11.00000   -1.20000
AFIX   0
C10   1    0.660263    0.707067    0.555242    11.00000    0.04830    0.05481 =
         0.05509    0.00511    0.00359    0.00406
C11   1    0.505382    0.682436    0.490009    11.00000    0.05907    0.05673 =
         0.06159   -0.00545    0.00372    0.00472
AFIX  43
H11A  2    0.497639    0.539985    0.514652    11.00000   -1.20000
AFIX   0
C12   1    0.426249    0.775452    0.439052    11.00000    0.05063    0.05849 =
         0.05229   -0.00839    0.00295    0.00134
C13   1    0.339803    0.654527    0.431457    11.00000    0.06685    0.07120 =
         0.06487   -0.01115   -0.00204   -0.00512
AFIX  43
H13A  2    0.334011    0.513683    0.457710    11.00000   -1.20000
AFIX   0
C14   1    0.261772    0.739180    0.385530    11.00000    0.06487    0.09503 =
         0.06592   -0.01159   -0.01177   -0.00862
AFIX  43
H14A  2    0.204033    0.655909    0.380801    11.00000   -1.20000
AFIX   0
C15   1    0.270378    0.948915    0.346671    11.00000    0.06169    0.09562 =
         0.06420   -0.01805   -0.01092    0.01318
AFIX  43
H15A  2    0.217924    1.006725    0.315930    11.00000   -1.20000
AFIX   0
C16   1    0.355287    1.072517    0.352938    11.00000    0.07260    0.07523 =
         0.06488   -0.00636   -0.00709    0.01032
AFIX  43
H16A  2    0.360560    1.212134    0.325723    11.00000   -1.20000
AFIX   0
C17   1    0.434049    0.988984    0.400216    11.00000    0.05208    0.06410 =
         0.06273   -0.00674    0.00308    0.00067
H1C   2    0.557959    1.044992    0.435441    11.00000    0.08500
HKLF 4
REM  a in Pca2(1)
REM R1 =  0.0376 for   1655 Fo > 4sig(Fo)  and  0.0641 for all   2300 data
REM    176 parameters refined using      2 restraints
END
WGHT      0.0384      0.0000
REM Highest difference peak  0.080,  deepest hole -0.091,  1-sigma level  0.022
Q1    1   0.4033  0.9664  0.3394  11.00000  0.05    0.08
Q2    1   0.8410  0.5977  0.7208  11.00000  0.05    0.08
Q3    1   0.8944  0.9652  0.7042  11.00000  0.05    0.08
Q4    1   0.8718  0.5096  0.6624  11.00000  0.05    0.08
Q5    1   0.4610  0.8307  0.4009  11.00000  0.05    0.08
Q6    1   0.9466  1.0503  0.7414  11.00000  0.05    0.07
Q7    1   0.4823  0.5173  0.4995  11.00000  0.05    0.07
Q8    1   0.3772  1.0593  0.4047  11.00000  0.05    0.07
Q9    1   0.5636  0.9375  0.4650  11.00000  0.05    0.07
Q10   1   0.6715  0.5940  0.5554  11.00000  0.05    0.07
;
