# Supplementary material for: 2-[(E)-(Naphthalen-2-yl)imino­meth­yl]phenol
Source: Acta Crystallogr Sect E Struct Rep Online. 2012 Aug 4;68(Pt 9):o2629. doi: 10.1107/S1600536812033843 (PMC3435657; doi:10.1107/S1600536812033843)
Supplement: Supplementary file 2 [file e-68-o2629-Isup2.hkl]

# 
# h,k,l, Fc-squared, Fo-squared, sigma(Fo-squared) and status flag 
# 
data_I
_shelx_title ' a in Pca2(1)' 
_shelx_refln_list_code          4 
_shelx_F_calc_maximum      125.07 
_exptl_crystal_F_000       520.00 
_reflns_d_resolution_high  0.8256 
 
loop_ 
 _symmetry_equiv_pos_as_xyz 
 'x, y, z' 
 '-x, -y, z+1/2' 
 'x+1/2, -y, z' 
 '-x+1/2, y, z+1/2' 
 
_cell_length_a    13.6348 
_cell_length_b     5.8768 
_cell_length_c    15.8686 
_cell_angle_alpha  90.000 
_cell_angle_beta   90.000 
_cell_angle_gamma  90.000 
 
_shelx_F_squared_multiplier     1.000 
 
loop_ 
 _refln_index_h 
 _refln_index_k 
 _refln_index_l 
 _refln_F_squared_calc 
 _refln_F_squared_meas 
 _refln_F_squared_sigma 
 _refln_observed_status 
   2   0 -19        4.10        1.48      4.04 o 
   0   0 -18       59.76       59.49      9.88 o 
   2   0 -18        1.95        3.07      2.94 o 
   4   0 -18        5.16        6.82      3.81 o 
   0   1 -18       83.40       96.96      6.98 o 
   1   1 -18       25.66       25.98      3.07 o 
   2   1 -18        6.68        5.60      2.08 o 
   3   1 -18        0.17        3.00      2.31 o 
   4   1 -18        2.46       -0.11      2.11 o 
   5   1 -18        5.64        4.39      2.26 o 
   0   2 -18       12.02        8.53      3.76 o 
   1   2 -18        7.70       10.62      2.57 o 
   2   2 -18        6.09        7.27      3.12 o 
   3   2 -18        1.71        4.87      2.39 o 
   2   0 -17        0.24        0.41      2.88 o 
   4   0 -17        4.72        3.12      3.82 o 
   6   0 -17       18.69       25.87      6.27 o 
   1   1 -17       25.45       27.41      2.73 o 
   2   1 -17       37.33       45.05      4.05 o 
   3   1 -17        1.18       -0.22      1.71 o 
   4   1 -17        1.34        1.70      1.77 o 
   5   1 -17        6.46        7.31      2.14 o 
   6   1 -17        1.67       -1.77      1.63 o 
   7   1 -17        6.05        6.79      3.25 o 
   1   2 -17        7.31        6.41      2.61 o 
   2   2 -17        2.38        0.02      2.45 o 
   3   2 -17        2.42       -0.66      1.70 o 
   4   2 -17        3.98        3.85      1.92 o 
   5   2 -17        4.89        4.20      2.10 o 
   6   2 -17        2.42        2.04      1.80 o 
   1   3 -17        1.44        0.36      1.86 o 
   2   3 -17        2.63        6.78      3.40 o 
   3   3 -17        5.66        8.77      2.76 o 
   0   0 -16       24.65       25.35      4.23 o 
   2   0 -16        2.85        3.68      2.31 o 
   4   0 -16        2.11        2.01      2.48 o 
   6   0 -16      101.00       92.28      8.00 o 
   8   0 -16        8.74       10.07      5.14 o 
   0   1 -16       40.09       57.12      5.06 o 
   1   1 -16       18.01       17.42      2.32 o 
   2   1 -16        7.92        9.26      1.84 o 
   3   1 -16        1.52        1.95      1.48 o 
   4   1 -16        1.19       -0.16      1.51 o 
   5   1 -16        0.66        0.25      1.53 o 
   6   1 -16        1.10        3.37      1.80 o 
   7   1 -16        7.99        7.12      2.53 o 
   8   1 -16        3.54        1.92      1.76 o 
   0   2 -16      272.15      285.19     12.14 o 
   1   2 -16       38.16       35.23      4.29 o 
   2   2 -16       19.11       20.25      2.98 o 
   3   2 -16        0.40        0.00      1.69 o 
   4   2 -16        1.98        3.10      1.96 o 
   5   2 -16       16.85       22.08      3.00 o 
   6   2 -16        5.73        5.80      1.85 o 
   7   2 -16        1.37        3.28      1.82 o 
   0   3 -16       11.79       12.84      5.21 o 
   1   3 -16        1.48        0.83      2.97 o 
   2   3 -16        0.94       -1.73      1.89 o 
   3   3 -16        0.17       -1.14      1.92 o 
   4   3 -16        9.59        6.61      3.91 o 
   5   3 -16       28.93       28.11      3.79 o 
   2   0 -15        0.26        0.91      1.53 o 
   4   0 -15       16.54       19.34      3.99 o 
   6   0 -15       33.16       29.17      7.05 o 
   8   0 -15       10.05       12.21      3.66 o 
  10   0 -15        1.55       -0.97      2.01 o 
   1   1 -15       53.66       54.81      2.98 o 
   2   1 -15       20.49       19.71      2.14 o 
   3   1 -15        0.01        0.53      1.40 o 
   4   1 -15        0.98        0.54      1.35 o 
   5   1 -15        0.60        0.66      1.65 o 
   6   1 -15        1.09        3.73      1.66 o 
   7   1 -15       10.88        9.55      2.24 o 
   8   1 -15        1.13        0.93      1.67 o 
   9   1 -15        0.99        1.47      1.83 o 
  10   1 -15        2.70        2.79      1.49 o 
   1   2 -15       53.30       54.98      4.30 o 
   2   2 -15        0.56        2.53      1.79 o 
   3   2 -15        5.69        6.79      2.12 o 
   4   2 -15        0.79        1.55      1.41 o 
   5   2 -15       18.48       20.32      2.58 o 
   6   2 -15       13.77       14.04      2.24 o 
   7   2 -15       15.85       18.71      2.54 o 
   8   2 -15        2.63        3.95      1.56 o 
   9   2 -15        5.63        4.97      2.39 o 
   1   3 -15        6.32        4.53      2.42 o 
   2   3 -15        2.92        4.88      2.46 o 
   3   3 -15        3.67        5.65      2.39 o 
   4   3 -15        8.57        6.61      2.07 o 
   5   3 -15       21.84       26.61      3.20 o 
   6   3 -15       12.96       19.45      2.80 o 
   7   3 -15       30.74       35.27      3.70 o 
   1   4 -15        7.32        8.35      3.02 o 
   2   4 -15        4.68        2.49      3.29 o 
   3   4 -15        4.28       -0.24      1.75 o 
   4   4 -15        5.70        5.65      2.16 o 
   0   0 -14      215.72      202.59      8.24 o 
   2   0 -14        7.30        7.65      1.92 o 
   4   0 -14       25.21       24.39      3.11 o 
   6   0 -14       53.32       44.87      5.76 o 
   8   0 -14       36.95       43.06      5.83 o 
  10   0 -14        1.85        3.42      2.20 o 
   0   1 -14      253.64      253.98      7.01 o 
   1   1 -14       67.82       69.61      2.76 o 
   2   1 -14       29.07       32.10      2.32 o 
   3   1 -14        0.03        0.76      1.11 o 
   4   1 -14        5.75        7.45      1.78 o 
   5   1 -14       14.46       12.09      2.01 o 
   6   1 -14        0.73        0.03      1.36 o 
   7   1 -14       26.41       25.75      2.77 o 
   8   1 -14        2.07        1.83      1.72 o 
   9   1 -14        2.39        5.10      1.84 o 
  10   1 -14        1.72        1.75      2.51 o 
  11   1 -14        9.46       13.24      2.12 o 
   0   2 -14       15.64       16.80      2.97 o 
   1   2 -14       53.53       51.60      3.68 o 
   2   2 -14       45.73       46.49      3.90 o 
   3   2 -14        6.56        5.60      1.64 o 
   4   2 -14        4.02        5.00      1.65 o 
   5   2 -14        5.94        8.02      1.89 o 
   6   2 -14       82.40       80.43      4.40 o 
   7   2 -14        8.63        2.38      1.58 o 
   8   2 -14       23.90       26.69      3.31 o 
   9   2 -14        1.08       -0.11      2.47 o 
  10   2 -14        1.70        1.37      1.88 o 
   0   3 -14       16.61       21.45      5.83 o 
   1   3 -14       36.61       28.02      3.96 o 
   2   3 -14        3.82        5.42      2.24 o 
   3   3 -14       24.67       21.26      2.93 o 
   4   3 -14        4.44       10.82      2.34 o 
   5   3 -14        6.56        6.87      2.38 o 
   6   3 -14       72.85       74.37      5.16 o 
   7   3 -14        9.76        6.72      2.10 o 
   8   3 -14        0.51       -0.57      1.38 o 
   0   4 -14        6.58        7.63      4.00 o 
   1   4 -14        1.42        3.41      5.71 o 
   2   4 -14       17.47       15.81      3.80 o 
   3   4 -14        3.98        3.11      1.83 o 
   4   4 -14        7.41        7.90      2.36 o 
   5   4 -14       15.96       14.01      2.88 o 
   6   4 -14        3.92        3.06      2.14 o 
   2   0 -13       12.37       11.52      2.08 o 
   4   0 -13       45.32       45.89      3.73 o 
   6   0 -13       53.09       61.59      6.23 o 
   8   0 -13       43.30       47.87      5.92 o 
  10   0 -13        0.74        0.56      2.14 o 
  12   0 -13        4.59        5.72      2.49 o 
   1   1 -13       34.19       36.84      2.09 o 
   2   1 -13       18.39       21.42      1.88 o 
   3   1 -13        0.68        0.26      1.08 o 
   4   1 -13       11.16        6.62      1.64 o 
   5   1 -13       20.10       17.61      2.27 o 
   6   1 -13       17.21       15.19      3.17 o 
   7   1 -13       24.76       24.56      2.66 o 
   8   1 -13       10.63        9.76      1.95 o 
   9   1 -13        0.67        0.27      1.30 o 
  10   1 -13       20.58       20.50      2.78 o 
  11   1 -13       16.22       17.87      2.73 o 
   1   2 -13       55.30       65.44      3.31 o 
   2   2 -13      121.30      121.75      4.28 o 
   3   2 -13        1.39        3.70      1.58 o 
   4   2 -13       40.49       42.34      3.18 o 
   5   2 -13       11.62       11.66      1.89 o 
   6   2 -13        4.01        2.97      1.56 o 
   7   2 -13       48.31       50.33      3.71 o 
   8   2 -13       13.12       15.14      2.24 o 
   9   2 -13        0.31        1.61      1.30 o 
  10   2 -13        1.73        4.26      1.67 o 
  11   2 -13       13.70       10.00      1.99 o 
   1   3 -13       20.21       19.74      3.37 o 
   2   3 -13       35.95       34.60      3.45 o 
   3   3 -13       26.71       25.27      2.99 o 
   4   3 -13       29.12       32.29      3.46 o 
   5   3 -13        0.69        0.57      1.35 o 
   6   3 -13       25.89       22.33      2.67 o 
   7   3 -13       11.28       10.42      2.03 o 
   8   3 -13       19.01       25.95      2.80 o 
   9   3 -13       11.00       10.70      2.07 o 
   1   4 -13        9.20        9.08      3.20 o 
   2   4 -13       14.30       21.35      4.17 o 
   3   4 -13        0.49        1.31      1.96 o 
   4   4 -13        3.66        0.18      1.77 o 
   5   4 -13       11.37       12.71      2.95 o 
   6   4 -13        0.99        0.78      2.46 o 
   7   4 -13        1.14        1.80      1.73 o 
   1   5 -13        2.23        0.71      2.47 o 
   2   5 -13        7.91        7.96      3.23 o 
   3   5 -13        6.10        9.31      3.19 o 
   0   0 -12      194.77      193.50      7.37 o 
   2   0 -12       21.85       19.57      2.27 o 
   4   0 -12      144.52      137.94      5.32 o 
   6   0 -12       42.98       46.77      3.82 o 
   8   0 -12       37.28       39.35      5.32 o 
  10   0 -12        6.22        1.34      3.69 o 
  12   0 -12        5.46        5.57      3.36 o 
   0   1 -12       33.35       35.03      2.72 o 
   1   1 -12       41.60       42.85      2.06 o 
   2   1 -12       11.27       12.08      1.32 o 
   3   1 -12       22.26       22.29      1.70 o 
   4   1 -12       18.99       16.73      2.43 o 
   5   1 -12       67.02       59.72      3.44 o 
   6   1 -12       33.22       34.92      2.92 o 
   7   1 -12       35.90       36.95      3.11 o 
   8   1 -12       24.63       27.60      2.73 o 
   9   1 -12        1.73        2.02      1.37 o 
  10   1 -12        0.47        2.04      1.43 o 
  11   1 -12       12.12       15.42      2.44 o 
  12   1 -12        5.16        1.31      1.45 o 
   0   2 -12       18.54       18.62      2.13 o 
   1   2 -12        3.65        2.45      1.17 o 
   2   2 -12      175.89      165.32      4.18 o 
   3   2 -12       86.02       97.24      3.90 o 
   4   2 -12       40.18       47.21      3.87 o 
   5   2 -12       34.71       32.59      2.81 o 
   6   2 -12       94.06       95.32      4.29 o 
   7   2 -12      163.71      180.92      6.23 o 
   8   2 -12       56.08       61.98      4.04 o 
   9   2 -12       14.82       16.22      2.35 o 
  10   2 -12       28.97       35.25      3.71 o 
  11   2 -12       15.78       17.01      3.01 o 
  12   2 -12        2.43        3.56      2.38 o 
   0   3 -12       28.54       34.29      6.66 o 
   1   3 -12        1.80       -0.88      1.27 o 
   2   3 -12       98.20      100.78      4.76 o 
   3   3 -12       32.80       33.32      3.87 o 
   4   3 -12        0.68        1.53      1.39 o 
   5   3 -12       34.73       36.97      3.05 o 
   6   3 -12       11.03        8.04      1.84 o 
   7   3 -12       50.41       50.17      3.76 o 
   8   3 -12       10.43       12.78      2.20 o 
   9   3 -12        3.79        3.39      1.71 o 
  10   3 -12        1.13       -1.43      1.33 o 
   0   4 -12       16.88       16.10      5.18 o 
   1   4 -12       15.03       14.15      3.76 o 
   2   4 -12        2.19        3.29      2.44 o 
   3   4 -12        2.68        3.03      1.92 o 
   4   4 -12        8.58        5.86      2.26 o 
   5   4 -12        0.85       -0.77      1.64 o 
   6   4 -12        5.50        4.76      1.91 o 
   7   4 -12        2.54        3.25      1.82 o 
   8   4 -12        1.13        1.30      1.49 o 
   0   5 -12        4.16       -2.60      3.21 o 
   1   5 -12        4.95        4.37      2.98 o 
   2   5 -12        6.99        7.53      5.82 o 
   3   5 -12       11.70       13.23      3.70 o 
   4   5 -12        9.93       11.17      3.35 o 
   5   5 -12        0.85       -2.38      2.17 o 
   2   0 -11      544.67      557.64      8.72 o 
   4   0 -11       87.82       88.72      4.21 o 
   6   0 -11       15.06       17.02      2.51 o 
   8   0 -11       11.30       10.12      2.30 o 
  10   0 -11       10.09       13.71      3.58 o 
  12   0 -11       24.94       27.97      4.47 o 
   1   1 -11       24.00       26.38      1.64 o 
   2   1 -11        6.13        5.16      0.99 o 
   3   1 -11        1.38        1.38      0.89 o 
   4   1 -11       81.95       75.29      2.74 o 
   5   1 -11       67.73       68.31      3.41 o 
   6   1 -11       37.92       33.67      2.75 o 
   7   1 -11       22.39       25.91      2.57 o 
   8   1 -11       16.32       16.49      2.39 o 
   9   1 -11       17.61       20.75      3.14 o 
  10   1 -11        3.33        4.26      1.71 o 
  11   1 -11        8.59        9.68      2.18 o 
  12   1 -11        0.28        1.64      1.36 o 
  13   1 -11        0.79        2.30      2.37 o 
   1   2 -11       34.06       34.50      1.73 o 
   2   2 -11       66.28       62.45      2.67 o 
   3   2 -11      309.09      303.53      5.41 o 
   4   2 -11       62.72       69.39      3.55 o 
   5   2 -11      125.68      121.68      4.29 o 
   6   2 -11      103.97      102.45      4.22 o 
   7   2 -11        5.19        6.19      1.69 o 
   8   2 -11       37.27       36.14      3.20 o 
   9   2 -11       26.87       28.21      3.29 o 
  10   2 -11       90.83       93.79      8.92 o 
  11   2 -11       10.63        9.62      2.13 o 
  12   2 -11        2.95        5.12      2.24 o 
   1   3 -11        1.98        2.07      1.67 o 
   2   3 -11       78.95       84.26      3.71 o 
   3   3 -11       61.96       63.33      3.48 o 
   4   3 -11       51.21       45.96      3.23 o 
   5   3 -11      123.59      111.31      5.04 o 
   6   3 -11       20.24       18.62      2.35 o 
   7   3 -11        1.90        0.61      1.45 o 
   8   3 -11       18.80       20.50      2.50 o 
   9   3 -11        2.17        3.69      1.63 o 
  10   3 -11       27.71       31.15      3.53 o 
  11   3 -11        8.25       10.13      2.55 o 
   1   4 -11       16.43       13.77      3.73 o 
   2   4 -11        8.89        9.61      3.11 o 
   3   4 -11       10.50        5.36      2.34 o 
   4   4 -11        4.34        6.33      2.06 o 
   5   4 -11        0.48       -0.16      1.62 o 
   6   4 -11        1.15        1.52      1.53 o 
   7   4 -11        8.10       12.47      2.14 o 
   8   4 -11        4.47        7.59      1.78 o 
   9   4 -11        0.74       -0.25      1.42 o 
   1   5 -11        3.60       -1.54      2.32 o 
   2   5 -11        4.43        6.47      3.03 o 
   3   5 -11        2.80       -0.23      2.86 o 
   4   5 -11        0.67       -0.27      2.12 o 
   5   5 -11        4.88        8.53      2.39 o 
   6   5 -11        1.47        3.53      2.00 o 
   0   0 -10      111.06      110.44      9.05 o 
   2   0 -10     1107.23     1122.96     14.78 o 
   4   0 -10      318.35      316.12      7.41 o 
   6   0 -10        4.99        5.87      1.83 o 
   8   0 -10       31.28       28.11      4.34 o 
  10   0 -10       55.01       53.23      6.32 o 
  12   0 -10        5.25        5.89      2.59 o 
  14   0 -10        0.63        3.53      4.98 o 
   0   1 -10       12.35       13.59      1.71 o 
   1   1 -10        9.23        9.02      1.05 o 
   2   1 -10      101.67      104.95      2.48 o 
   3   1 -10       72.95       70.40      2.26 o 
   4   1 -10       85.55       88.43      2.73 o 
   5   1 -10       65.52       65.73      2.59 o 
   6   1 -10        7.94        9.38      1.34 o 
   7   1 -10        5.66        4.98      1.44 o 
   8   1 -10      103.48       85.80      4.77 o 
   9   1 -10       51.22       51.21      4.10 o 
  10   1 -10       19.71       22.80      3.03 o 
  11   1 -10       15.06       11.79      2.33 o 
  12   1 -10        1.67        1.51      1.53 o 
  13   1 -10        0.20        4.32      1.54 o 
   0   2 -10        9.87        9.74      1.46 o 
   1   2 -10        8.68        8.01      0.97 o 
   2   2 -10       71.96       68.50      2.60 o 
   3   2 -10        1.34       -0.01      0.87 o 
   4   2 -10       87.77       89.18      3.60 o 
   5   2 -10      158.44      144.18      5.49 o 
   6   2 -10       82.10       84.30      3.80 o 
   7   2 -10       21.62       20.81      2.42 o 
   8   2 -10      144.23      140.86      5.63 o 
   9   2 -10       49.14       54.56      4.26 o 
  10   2 -10       29.66       27.57      3.28 o 
  11   2 -10        1.33        2.56      1.71 o 
  12   2 -10        1.00        3.17      1.69 o 
  13   2 -10        0.14        0.28      1.41 o 
   0   3 -10       65.37       74.29      4.87 o 
   1   3 -10       43.80       51.62      2.78 o 
   2   3 -10       33.08       36.25      2.63 o 
   3   3 -10      290.95      279.83      6.19 o 
   4   3 -10       76.11       71.01      3.63 o 
   5   3 -10        5.00        4.62      1.52 o 
   6   3 -10       30.94       31.87      2.86 o 
   7   3 -10       18.23       18.95      2.43 o 
   8   3 -10        1.98        0.19      1.45 o 
   9   3 -10       34.86       38.59      4.54 o 
  10   3 -10       31.21       23.70      3.09 o 
  11   3 -10        4.13        1.81      2.68 o 
  12   3 -10        0.80       -1.96      1.30 o 
   0   4 -10       21.42       19.50      5.86 o 
   1   4 -10       26.63       29.17      4.63 o 
   2   4 -10       19.05       19.63      4.02 o 
   3   4 -10       55.79       51.80      4.62 o 
   4   4 -10       17.07       17.61      2.30 o 
   5   4 -10       26.97       27.64      2.76 o 
   6   4 -10       15.45       18.26      2.37 o 
   7   4 -10        7.03        8.18      1.92 o 
   8   4 -10        1.52        0.84      1.62 o 
   9   4 -10        0.14        0.43      1.48 o 
  10   4 -10        6.55       13.78      2.69 o 
   0   5 -10        7.04        4.62      4.28 o 
   1   5 -10       14.91       14.66      4.24 o 
   2   5 -10        0.64        0.41      4.30 o 
   3   5 -10       10.06        9.64      3.40 o 
   4   5 -10       30.67       28.13      5.00 o 
   5   5 -10       17.21       25.08      5.18 o 
   6   5 -10        4.55        6.90      2.30 o 
   7   5 -10       10.86        8.93      2.27 o 
   8   5 -10        7.10        8.10      2.50 o 
   0   6 -10       27.68       39.21      8.25 o 
   1   6 -10        5.80        8.07      7.41 o 
   2   6 -10        0.52       -3.27      2.38 o 
   2   0  -9      193.14      192.41      4.51 o 
   4   0  -9        3.83        4.52      1.49 o 
   6   0  -9       16.82       16.97      2.38 o 
   8   0  -9        3.54        2.02      2.25 o 
  10   0  -9      145.14      127.91      7.53 o 
  12   0  -9        6.43        5.83      2.69 o 
  14   0  -9        3.85        9.62      2.80 o 
   1   1  -9       40.81       42.57      1.64 o 
   2   1  -9       15.82       14.97      1.14 o 
   3   1  -9       94.66       99.33      3.00 o 
   4   1  -9      120.72      121.09      3.65 o 
   5   1  -9      117.86      117.65      3.48 o 
   6   1  -9       13.23       13.69      1.45 o 
   7   1  -9        5.65        4.48      1.26 o 
   8   1  -9      158.99      156.49      6.36 o 
   9   1  -9      139.87      134.74      9.15 o 
  10   1  -9      103.01       98.79      5.27 o 
  11   1  -9        3.70        6.27      1.97 o 
  12   1  -9        0.38        1.15      1.58 o 
  13   1  -9        0.11       -1.58      1.54 o 
  14   1  -9        7.87       12.13      2.11 o 
   1   2  -9        3.81        4.34      0.69 o 
   2   2  -9       12.43       12.04      1.32 o 
   3   2  -9       56.65       57.96      2.31 o 
   4   2  -9      775.77      743.61     10.15 o 
   5   2  -9      121.52      117.94      3.99 o 
   6   2  -9       34.29       29.71      2.54 o 
   7   2  -9       21.38       19.68      2.46 o 
   8   2  -9       92.34       94.18      4.78 o 
   9   2  -9       44.46       52.40      4.15 o 
  10   2  -9       13.65       12.24      2.48 o 
  11   2  -9       12.59        5.60      1.92 o 
  12   2  -9        0.35        1.46      1.66 o 
  13   2  -9        1.56        3.44      2.18 o 
   1   3  -9        2.88        3.53      0.96 o 
   2   3  -9       27.57       29.50      2.31 o 
   3   3  -9      105.20       93.75      3.61 o 
   4   3  -9      144.36      145.19      4.54 o 
   5   3  -9       16.27       16.14      2.15 o 
   6   3  -9       13.32       10.06      1.86 o 
   7   3  -9       27.05       33.31      3.38 o 
   8   3  -9       26.89       22.96      2.97 o 
   9   3  -9       75.08       69.60      4.79 o 
  10   3  -9       27.72       26.83      3.23 o 
  11   3  -9        4.51        5.48      1.72 o 
  12   3  -9        6.52       11.05      2.40 o 
   1   4  -9        9.33       13.15      3.58 o 
   2   4  -9       18.37       16.29      2.76 o 
   3   4  -9       70.02       65.94      3.54 o 
   4   4  -9       19.34       19.05      2.26 o 
   5   4  -9       10.72        8.86      1.77 o 
   6   4  -9        7.43        7.33      1.73 o 
   7   4  -9        0.07        1.71      1.42 o 
   8   4  -9       17.29       16.42      2.60 o 
   9   4  -9       10.05        7.80      2.11 o 
  10   4  -9        0.44       -0.41      1.65 o 
  11   4  -9        3.59        5.08      1.89 o 
   1   5  -9        0.10       -0.91      2.43 o 
   2   5  -9       13.08        9.73      3.29 o 
   3   5  -9       14.50       12.51      3.75 o 
   4   5  -9        2.43        3.07      2.73 o 
   5   5  -9        2.87        1.71      3.65 o 
   6   5  -9        6.07        4.46      1.76 o 
   7   5  -9        2.02        2.89      1.52 o 
   8   5  -9        8.89        9.84      2.07 o 
   1   6  -9        1.09       -0.18      2.43 o 
   2   6  -9        6.22       -0.33      2.66 o 
   3   6  -9        1.60        3.93      2.77 o 
   4   6  -9        6.85        8.08      3.29 o 
   0   0  -8      124.82      137.17      5.00 o 
   2   0  -8       87.21       87.51      2.89 o 
   4   0  -8      178.88      186.43      5.17 o 
   6   0  -8       99.30       97.86      5.52 o 
   8   0  -8       71.34       64.26      5.50 o 
  10   0  -8      119.43      119.47      7.17 o 
  12   0  -8        9.67        7.82      3.00 o 
  14   0  -8        0.96       -1.97      1.86 o 
   0   1  -8       58.10       50.00      2.41 o 
   1   1  -8       46.03       43.70      1.55 o 
   2   1  -8     1218.16     1219.40      9.04 o 
   3   1  -8      859.87      846.37      9.47 o 
   4   1  -8      681.71      680.01      7.15 o 
   5   1  -8      108.83      113.28      3.10 o 
   6   1  -8        3.88        4.01      1.06 o 
   7   1  -8       29.92       32.42      2.89 o 
   8   1  -8       29.57       23.69      2.68 o 
   9   1  -8      287.27      279.93      9.97 o 
  10   1  -8       11.92        9.35      2.22 o 
  11   1  -8        1.87        1.89      1.69 o 
  12   1  -8        6.96        8.15      1.92 o 
  13   1  -8        2.33        0.71      1.39 o 
  14   1  -8        0.19        3.87      1.59 o 
   0   2  -8       15.34       15.73      1.50 o 
   1   2  -8        7.83        9.19      0.89 o 
   2   2  -8      141.79      136.11      3.08 o 
   3   2  -8       51.71       47.83      2.59 o 
   4   2  -8      218.31      216.07      4.90 o 
   5   2  -8      136.98      125.96      4.43 o 
   6   2  -8        8.19        7.05      1.78 o 
   7   2  -8       78.58       76.96      4.04 o 
   8   2  -8       48.83       49.93      3.73 o 
   9   2  -8      135.33      143.35      5.62 o 
  10   2  -8       54.92       56.15      4.26 o 
  11   2  -8        1.58        1.43      1.47 o 
  12   2  -8        3.07        3.90      1.72 o 
  13   2  -8        0.65        2.27      1.45 o 
  14   2  -8        4.32        5.16      1.78 o 
   0   3  -8       64.77       67.89      3.78 o 
   1   3  -8       11.44       12.07      0.97 o 
   2   3  -8      124.83      131.51      6.14 o 
   3   3  -8       33.08       32.60      2.46 o 
   4   3  -8      434.21      442.88      9.61 o 
   5   3  -8       78.13       78.31      3.61 o 
   6   3  -8       40.08       38.84      3.25 o 
   7   3  -8       14.81       18.53      2.53 o 
   8   3  -8       51.48       50.88      3.99 o 
   9   3  -8       58.98       63.72      4.46 o 
  10   3  -8       18.91       24.71      3.06 o 
  11   3  -8        2.44        1.82      1.63 o 
  12   3  -8        5.06        0.30      1.51 o 
  13   3  -8        2.34        3.89      1.71 o 
   0   4  -8       45.80       43.94      7.32 o 
   1   4  -8        1.39        1.25      2.18 o 
   2   4  -8       17.68       15.29      2.14 o 
   3   4  -8       25.07       28.20      2.49 o 
   4   4  -8       16.61       15.74      2.15 o 
   5   4  -8       18.64       19.92      2.26 o 
   6   4  -8       31.70       26.33      2.68 o 
   7   4  -8       55.61       57.92      4.21 o 
   8   4  -8        4.41        3.71      1.76 o 
   9   4  -8       24.15       25.09      3.07 o 
  10   4  -8       10.81       11.13      2.40 o 
  11   4  -8        7.07        9.69      2.08 o 
   0   5  -8       39.25       33.43      7.24 o 
   1   5  -8        6.94        6.56      3.03 o 
   2   5  -8        9.70        8.25      3.35 o 
   3   5  -8        5.24        4.26      2.77 o 
   4   5  -8       10.20        7.06      2.91 o 
   5   5  -8        6.16        7.43      2.00 o 
   6   5  -8        1.66        1.07      1.49 o 
   7   5  -8       10.57       13.00      2.50 o 
   8   5  -8        7.97        9.36      1.96 o 
   9   5  -8        1.17        2.05      2.39 o 
   0   6  -8       25.02       21.01      6.12 o 
   1   6  -8       26.41       29.98      6.65 o 
   2   6  -8       20.72       21.80      4.30 o 
   3   6  -8        5.99        4.85      2.93 o 
   4   6  -8        2.21        3.60      2.69 o 
   5   6  -8        6.12       13.00      8.21 o 
   2   0  -7      117.33      121.01      3.58 o 
   4   0  -7     1632.86     1810.12     18.77 o 
   6   0  -7       14.31       11.89      2.52 o 
   8   0  -7       14.78       14.50      2.87 o 
  10   0  -7       24.32       27.93      4.34 o 
  12   0  -7        8.06       12.49      3.20 o 
  14   0  -7        4.12        1.50      2.28 o 
   1   1  -7       86.97       82.56      1.80 o 
   2   1  -7      468.92      457.58      4.64 o 
   3   1  -7     2026.99     2090.25     14.21 o 
   4   1  -7      325.11      310.65      4.69 o 
   5   1  -7        7.82        5.87      1.07 o 
   6   1  -7       16.32       13.92      1.93 o 
   7   1  -7       10.00       10.01      2.41 o 
   8   1  -7       36.43       35.71      3.04 o 
   9   1  -7      134.09      130.50      5.03 o 
  10   1  -7      154.46      150.40      5.83 o 
  11   1  -7        9.01        7.56      2.70 o 
  12   1  -7        9.06       11.62      2.16 o 
  13   1  -7        2.28        1.87      1.54 o 
  14   1  -7       20.45       26.33      3.18 o 
  15   1  -7        7.28       10.56      2.15 o 
   1   2  -7      161.89      167.94      3.17 o 
   2   2  -7      488.44      503.12      5.74 o 
   3   2  -7      390.18      361.04      5.94 o 
   4   2  -7      137.72      126.41      3.65 o 
   5   2  -7       91.71       92.20      3.67 o 
   6   2  -7       14.65       13.67      2.02 o 
   7   2  -7       23.92       23.22      2.59 o 
   8   2  -7       49.55       49.86      3.63 o 
   9   2  -7       10.23        9.35      2.46 o 
  10   2  -7      139.83      123.85      5.25 o 
  11   2  -7       15.07       17.75      2.60 o 
  12   2  -7        0.15       -0.70      1.35 o 
  13   2  -7        2.14        0.35      1.53 o 
  14   2  -7        6.79       12.16      2.10 o 
   1   3  -7       40.34       42.15      1.49 o 
   2   3  -7       24.51       25.24      2.00 o 
   3   3  -7       92.64       86.77      3.26 o 
   4   3  -7       99.93       90.07      3.42 o 
   5   3  -7      206.19      189.07      5.46 o 
   6   3  -7       40.92       45.02      3.29 o 
   7   3  -7        2.68        3.52      1.48 o 
   8   3  -7      119.35      123.56      5.06 o 
   9   3  -7       31.21       29.08      3.17 o 
  10   3  -7        6.52        7.22      2.09 o 
  11   3  -7        0.98        1.01      1.56 o 
  12   3  -7        0.31       -0.29      1.51 o 
  13   3  -7        1.00        2.87      1.69 o 
   1   4  -7       12.31       11.61      1.75 o 
   2   4  -7        7.86       10.94      1.84 o 
   3   4  -7       49.98       53.20      3.25 o 
   4   4  -7       98.43       96.47      3.87 o 
   5   4  -7      158.81      158.89      4.90 o 
   6   4  -7        9.13        9.00      1.95 o 
   7   4  -7       27.28       28.22      3.09 o 
   8   4  -7       58.36       60.33      4.29 o 
   9   4  -7       25.74       26.91      3.18 o 
  10   4  -7        0.78        1.55      1.58 o 
  11   4  -7        5.20        1.76      1.87 o 
  12   4  -7        4.10        3.15      2.71 o 
   1   5  -7       41.50       33.29      5.04 o 
   2   5  -7       25.12       22.63      4.36 o 
   3   5  -7        7.83        6.20      2.98 o 
   4   5  -7       17.00       16.41      2.36 o 
   5   5  -7        2.89        2.61      1.61 o 
   6   5  -7        0.86        1.17      1.58 o 
   7   5  -7        6.29        7.11      1.77 o 
   8   5  -7        1.57       -0.43      1.65 o 
   9   5  -7        0.02        4.94      2.32 o 
  10   5  -7        2.98        2.53      2.61 o 
   1   6  -7       11.07       10.29      3.64 o 
   2   6  -7       18.49       19.54      4.36 o 
   3   6  -7        6.71        9.31      4.85 o 
   4   6  -7        4.11        2.39      2.63 o 
   5   6  -7        6.66       13.60      4.66 o 
   6   6  -7        2.56       -0.73      2.34 o 
   0   0  -6      913.36      883.92     12.42 o 
   2   0  -6      283.83      280.39      4.55 o 
   4   0  -6      517.23      542.65     10.91 o 
   6   0  -6       68.04       68.88      4.30 o 
   8   0  -6      224.94      229.08      8.34 o 
  10   0  -6      348.39      335.45     11.26 o 
  12   0  -6       20.11       18.75      4.54 o 
  14   0  -6        3.12        9.01      3.05 o 
   0   1  -6      425.41      402.07      5.92 o 
   1   1  -6      165.52      164.23      2.32 o 
   2   1  -6      134.75      120.19      2.06 o 
   3   1  -6     1509.55     1524.23     12.05 o 
   4   1  -6     1351.31     1401.70     12.25 o 
   5   1  -6        3.22        0.35      0.89 o 
   6   1  -6       60.41       55.99      2.99 o 
   7   1  -6       45.30       47.89      3.06 o 
   8   1  -6       21.56       21.26      2.37 o 
   9   1  -6       77.60       79.23      4.19 o 
  10   1  -6      136.55      135.55      5.17 o 
  11   1  -6       29.46       30.48      3.13 o 
  12   1  -6        8.20       11.70      2.34 o 
  13   1  -6       10.25        9.39      2.09 o 
  14   1  -6       13.40       14.16      2.53 o 
  15   1  -6       26.47       26.32      3.09 o 
   0   2  -6      121.34      126.18      3.29 o 
   1   2  -6      138.71      142.29      2.52 o 
   2   2  -6     1047.44     1080.04     13.43 o 
   3   2  -6      699.40      714.36      9.17 o 
   4   2  -6      171.90      169.07      4.49 o 
   5   2  -6      101.96       98.14      3.63 o 
   6   2  -6        0.32       -0.97      0.98 o 
   7   2  -6       12.51       12.20      1.94 o 
   8   2  -6       53.72       47.14      3.39 o 
   9   2  -6       12.11       14.13      2.22 o 
  10   2  -6       35.56       33.36      3.32 o 
  11   2  -6       16.70       19.04      2.64 o 
  12   2  -6        3.51        6.93      2.07 o 
  13   2  -6       11.71       12.16      2.43 o 
  14   2  -6        7.87        9.13      2.09 o 
   0   3  -6       17.31       25.04      2.44 o 
   1   3  -6       50.95       53.57      1.62 o 
   2   3  -6       54.58       62.32      3.64 o 
   3   3  -6      178.58      166.12      4.79 o 
   4   3  -6       96.39       93.06      3.63 o 
   5   3  -6      220.66      215.97      6.81 o 
   6   3  -6       26.62       27.77      2.67 o 
   7   3  -6      172.62      177.47      5.61 o 
   8   3  -6      206.20      197.48      6.14 o 
   9   3  -6       15.94       13.64      2.37 o 
  10   3  -6       22.15       20.51      2.71 o 
  11   3  -6       16.20       13.45      2.48 o 
  12   3  -6        6.37        7.37      2.00 o 
  13   3  -6        0.23        2.17      2.39 o 
  14   3  -6        3.96        3.92      3.29 o 
   0   4  -6        1.33       -0.02      1.03 o 
   1   4  -6        0.92        2.46      1.21 o 
   2   4  -6       19.29       19.65      2.18 o 
   3   4  -6       12.21       13.78      1.83 o 
   4   4  -6       71.49       69.84      3.48 o 
   5   4  -6      144.75      141.89      5.05 o 
   6   4  -6       27.67       24.72      2.77 o 
   7   4  -6      104.03      103.97      4.80 o 
   8   4  -6       28.23       28.66      3.21 o 
   9   4  -6       36.37       34.83      3.76 o 
  10   4  -6        3.12        2.88      1.72 o 
  11   4  -6        3.14        0.21      1.78 o 
  12   4  -6        1.03       -0.43      3.27 o 
   0   5  -6       72.18       59.94      8.74 o 
   1   5  -6       21.42       21.55      4.31 o 
   2   5  -6       31.67       38.69      3.67 o 
   3   5  -6       10.17       11.63      2.19 o 
   4   5  -6        3.48        4.11      1.69 o 
   5   5  -6        7.60        8.99      2.11 o 
   6   5  -6       12.29        8.95      2.06 o 
   7   5  -6        1.00        1.23      1.62 o 
   8   5  -6        0.16       -0.16      1.86 o 
   9   5  -6        8.37        7.74      2.47 o 
  10   5  -6        0.63        0.47      1.80 o 
   0   6  -6       66.08       53.97      8.95 o 
   1   6  -6       13.89       13.86      4.23 o 
   2   6  -6       21.51       24.66      4.54 o 
   3   6  -6        7.71        5.80      2.78 o 
   4   6  -6        3.21        4.31      2.71 o 
   5   6  -6        2.36       -1.53      2.16 o 
   6   6  -6       17.41       15.77      3.12 o 
   7   6  -6       10.69       11.17      2.64 o 
   2   0  -5     1088.79     1084.07     11.45 o 
   4   0  -5      318.13      339.18      8.00 o 
   6   0  -5        8.63        8.73      2.08 o 
   8   0  -5      530.34      546.08     14.31 o 
  10   0  -5      809.95      789.05     17.31 o 
  12   0  -5       74.36       88.05      7.04 o 
  14   0  -5        0.79       -0.82      3.04 o 
   1   1  -5      384.66      377.25      3.41 o 
   2   1  -5     1594.24     1615.23      9.82 o 
   3   1  -5      668.78      663.07     11.91 o 
   4   1  -5      815.88      819.65     13.75 o 
   5   1  -5      257.56      273.15      5.47 o 
   6   1  -5       84.71       74.17      3.09 o 
   7   1  -5       37.79       39.56      2.78 o 
   8   1  -5      213.23      202.98      5.82 o 
   9   1  -5       83.50       78.83      3.89 o 
  10   1  -5      155.24      148.41      5.29 o 
  11   1  -5      158.75      145.93      5.53 o 
  12   1  -5       17.34       20.01      2.77 o 
  13   1  -5        0.95        2.14      1.68 o 
  14   1  -5        3.35        1.26      1.61 o 
  15   1  -5       30.56       31.30      3.51 o 
   1   2  -5      300.30      302.65      4.05 o 
   2   2  -5     1020.65     1051.04      9.89 o 
   3   2  -5      314.10      327.51      5.76 o 
   4   2  -5      154.89      164.02      6.23 o 
   5   2  -5       13.29       14.54      1.79 o 
   6   2  -5        7.03        6.68      1.50 o 
   7   2  -5        1.36        0.93      1.05 o 
   8   2  -5        7.82        6.84      1.65 o 
   9   2  -5       30.53       34.94      3.09 o 
  10   2  -5       16.88       13.81      2.22 o 
  11   2  -5       20.87       17.95      3.26 o 
  12   2  -5       55.03       54.94      4.19 o 
  13   2  -5        0.65       -0.93      1.33 o 
  14   2  -5       26.51       24.36      3.73 o 
  15   2  -5       11.73       16.65      2.45 o 
   1   3  -5       28.66       32.69      1.36 o 
   2   3  -5      144.89      147.09      3.78 o 
   3   3  -5       66.34       74.30      3.14 o 
   4   3  -5       17.33       20.79      2.09 o 
   5   3  -5        3.02        4.32      1.33 o 
   6   3  -5      136.81      136.24      4.63 o 
   7   3  -5      187.40      182.12      5.79 o 
   8   3  -5       59.01       61.00      3.87 o 
   9   3  -5       87.06       95.57      4.55 o 
  10   3  -5       22.95       22.60      2.82 o 
  11   3  -5       11.06        9.46      2.26 o 
  12   3  -5        2.99        2.54      1.64 o 
  14   3  -5        2.79        3.80      2.02 o 
   1   4  -5        4.77        4.35      1.06 o 
   2   4  -5       11.05        9.01      1.66 o 
   3   4  -5       40.68       43.54      3.02 o 
   4   4  -5       86.23       86.29      3.80 o 
   5   4  -5      153.88      149.07      5.08 o 
   6   4  -5      171.99      159.28      5.35 o 
   7   4  -5       15.55       21.68      2.70 o 
   8   4  -5        8.68       10.31      2.16 o 
   9   4  -5       19.69       22.34      2.89 o 
  10   4  -5       11.29        9.52      2.09 o 
  11   4  -5        0.46       -1.08      1.72 o 
  12   4  -5        0.59        2.05      1.86 o 
   1   5  -5        2.06        1.34      1.65 o 
   2   5  -5       81.21       83.27      4.05 o 
   3   5  -5       27.17       29.27      2.85 o 
   4   5  -5       18.97       19.96      2.61 o 
   5   5  -5       23.12       20.74      2.65 o 
   6   5  -5        2.73        0.92      1.78 o 
   7   5  -5        1.94        0.32      1.55 o 
   8   5  -5        1.90        0.50      1.86 o 
   9   5  -5        3.65        4.77      2.46 o 
  10   5  -5        8.68        7.03      3.42 o 
   1   6  -5        5.34        6.16      3.24 o 
   2   6  -5        4.12        5.78      2.84 o 
   3   6  -5       16.81       18.83      4.00 o 
   4   6  -5       11.18       10.58      3.43 o 
   5   6  -5        1.78        2.73      1.88 o 
   6   6  -5        2.77        6.18      1.95 o 
   7   6  -5        6.20        8.69      2.22 o 
   0   0  -4    10457.71    10423.21     88.34 o 
   2   0  -4    12515.79    12846.25    100.39 o 
   4   0  -4      302.48      290.83      6.98 o 
   6   0  -4        2.83        1.78      1.37 o 
   8   0  -4       99.11      111.11      5.63 o 
  10   0  -4      213.77      202.31      8.40 o 
  12   0  -4        5.45        6.56      2.96 o 
  14   0  -4        3.91        7.90      2.96 o 
  16   0  -4       10.91        7.88      4.91 o 
   0   1  -4     3635.48     3647.79     24.22 o 
   1   1  -4     2254.94     2268.24     11.67 o 
   2   1  -4     5534.49     5511.25     31.56 o 
   3   1  -4       40.61       36.74      1.91 o 
   4   1  -4        5.04        8.73      1.50 o 
   5   1  -4     1263.73     1341.48     13.25 o 
   6   1  -4      108.11       98.24      3.39 o 
   7   1  -4       74.55       77.79      3.24 o 
   8   1  -4      141.51      140.09      4.47 o 
   9   1  -4       91.00       91.25      4.77 o 
  10   1  -4       13.35       13.95      2.17 o 
  11   1  -4      197.72      201.68      6.28 o 
  12   1  -4        1.34        1.45      1.61 o 
  13   1  -4       13.78       13.70      2.40 o 
  14   1  -4        4.97        6.28      1.97 o 
  15   1  -4       29.00       28.12      3.20 o 
   0   2  -4     1461.25     1452.53     22.95 o 
   1   2  -4      238.66      245.74      2.96 o 
   2   2  -4      469.23      442.37      6.24 o 
   3   2  -4        1.99        3.40      0.91 o 
   4   2  -4       90.91      103.05      3.29 o 
   5   2  -4      125.06      130.34      4.88 o 
   6   2  -4       12.27       16.29      2.18 o 
   7   2  -4        4.92        4.42      1.35 o 
   8   2  -4        6.60        8.07      1.66 o 
   9   2  -4       25.02       22.31      2.45 o 
  10   2  -4        5.58        4.22      1.72 o 
  11   2  -4        3.15        3.86      1.57 o 
  12   2  -4       18.69       23.73      2.94 o 
  13   2  -4        0.19        0.86      1.46 o 
  14   2  -4       39.04       39.84      3.87 o 
  15   2  -4        2.63        0.18      1.93 o 
   0   3  -4       33.04       37.95      2.08 o 
   1   3  -4      139.97      166.50      3.27 o 
   2   3  -4       81.85       76.75      2.65 o 
   3   3  -4      158.15      167.81      4.37 o 
   4   3  -4      229.21      236.75      5.51 o 
   5   3  -4       47.26       48.10      2.21 o 
   6   3  -4      464.79      432.69      7.96 o 
   7   3  -4       72.88       74.46      4.46 o 
   8   3  -4       15.49       15.80      2.22 o 
   9   3  -4       50.12       45.47      3.53 o 
  10   3  -4       32.26       30.27      3.06 o 
  11   3  -4        4.85        8.46      2.76 o 
  12   3  -4        7.23        8.44      1.97 o 
  13   3  -4        3.68        6.03      1.80 o 
  14   3  -4        1.35        1.56      2.08 o 
   0   4  -4       29.22       29.45      2.35 o 
   1   4  -4        7.32        8.12      1.19 o 
   2   4  -4       32.31       34.64      2.58 o 
   3   4  -4       89.66       89.13      4.16 o 
   4   4  -4       14.51       15.29      2.04 o 
   5   4  -4      170.20      164.23      5.11 o 
   6   4  -4      287.30      291.34      9.30 o 
   7   4  -4      229.20      228.27      6.39 o 
   8   4  -4       28.28       25.53      2.83 o 
   9   4  -4        4.92        2.96      1.79 o 
  10   4  -4       18.89       23.34      3.47 o 
  11   4  -4        2.64        4.26      2.70 o 
  12   4  -4        0.14        1.90      1.86 o 
  13   4  -4        0.94        0.25      2.28 o 
   0   5  -4       12.47        9.81      4.07 o 
   1   5  -4       14.98       16.19      2.53 o 
   2   5  -4       15.98       20.88      2.34 o 
   3   5  -4       53.18       55.81      3.55 o 
   4   5  -4       41.85       40.55      3.34 o 
   5   5  -4       34.76       32.56      3.58 o 
   6   5  -4        9.04        5.71      2.17 o 
   7   5  -4       36.73       41.39      4.32 o 
   8   5  -4       25.86       25.85      3.63 o 
   9   5  -4        0.13       -0.33      2.27 o 
  10   5  -4       14.98       20.42      3.55 o 
  11   5  -4        5.78        7.66      3.04 o 
   0   6  -4       62.23       52.11      8.30 o 
   1   6  -4        4.62        4.55      3.62 o 
   2   6  -4       19.00       22.17      4.00 o 
   3   6  -4       16.32       13.64      2.60 o 
   4   6  -4       11.02       10.36      2.53 o 
   5   6  -4        6.12        5.15      1.92 o 
   6   6  -4        5.78        7.58      2.02 o 
   7   6  -4        6.56       10.90      2.54 o 
   8   6  -4       10.87       11.38      3.24 o 
   2   0  -3    15641.14    15568.07    135.45 o 
   4   0  -3       21.98       18.25      2.05 o 
   6   0  -3       21.31       20.07      2.60 o 
   8   0  -3       41.96       35.12      4.57 o 
  10   0  -3       11.34       12.30      2.91 o 
  12   0  -3      373.81      353.43     25.31 o 
  14   0  -3       68.97       65.88      6.51 o 
  16   0  -3       10.06       16.16      5.72 o 
   1   1  -3     6905.51     6990.25     42.22 o 
   2   1  -3     2430.34     2406.79     42.66 o 
   3   1  -3     1121.98     1093.29     10.14 o 
   4   1  -3       86.82       85.50      2.78 o 
   5   1  -3      387.04      381.11      6.04 o 
   6   1  -3      143.11      162.17      4.16 o 
   7   1  -3      271.80      271.66      5.68 o 
   8   1  -3      177.50      177.24      5.58 o 
   9   1  -3       13.78       11.35      1.83 o 
  10   1  -3       51.38       45.02      3.30 o 
  11   1  -3      126.54      117.42      5.84 o 
  12   1  -3      137.68      136.51      5.35 o 
  13   1  -3       11.35       13.23      2.42 o 
  14   1  -3       47.92       55.04      4.31 o 
  15   1  -3        7.93        8.01      2.01 o 
  16   1  -3        3.88        2.84      2.10 o 
   1   2  -3      282.57      275.32      2.97 o 
   2   2  -3       83.60       79.56      2.48 o 
   3   2  -3       46.20       42.97      2.09 o 
   4   2  -3       81.22       84.07      2.28 o 
   5   2  -3      734.17      766.88      9.63 o 
   6   2  -3       65.82       68.76      3.35 o 
   7   2  -3      101.37      111.05      4.43 o 
   8   2  -3       17.91       17.25      2.07 o 
   9   2  -3       47.66       49.44      3.35 o 
  10   2  -3        7.28        7.47      1.74 o 
  11   2  -3        3.96        2.32      1.48 o 
  12   2  -3        1.33        0.02      1.37 o 
  13   2  -3       22.46       25.70      3.07 o 
  14   2  -3       35.59       37.13      3.66 o 
  15   2  -3        0.94        1.08      2.14 o 
   1   3  -3      253.90      247.55      3.97 o 
   2   3  -3       42.64       42.22      1.65 o 
   3   3  -3      207.11      200.22      4.63 o 
   4   3  -3        9.89        7.70      1.39 o 
   5   3  -3       89.16       88.81      2.85 o 
   6   3  -3       65.25       63.78      2.61 o 
   7   3  -3       16.53       13.74      1.92 o 
   8   3  -3       94.63       95.76      4.09 o 
   9   3  -3       14.16       13.95      2.15 o 
  10   3  -3       15.64       14.97      2.38 o 
  11   3  -3       14.70       14.82      2.35 o 
  12   3  -3       19.30       18.62      2.69 o 
  13   3  -3       10.28        4.21      3.38 o 
  14   3  -3        1.15        1.54      1.82 o 
   1   4  -3       19.99       17.95      1.55 o 
   2   4  -3      100.30      102.19      3.08 o 
   3   4  -3       53.43       55.47      3.55 o 
   4   4  -3       54.14       58.42      3.83 o 
   5   4  -3       21.70       21.22      2.01 o 
   6   4  -3        4.98        7.08      1.68 o 
   7   4  -3      234.03      221.50      6.16 o 
   8   4  -3       17.44       22.49      2.66 o 
   9   4  -3       31.64       31.75      3.12 o 
  10   4  -3       10.20        9.80      2.49 o 
  11   4  -3        0.37        0.03      2.17 o 
  12   4  -3        2.13        6.69      1.99 o 
  13   4  -3        0.42       -0.94      3.12 o 
   1   5  -3       36.21       38.75      3.42 o 
   2   5  -3       13.39        9.37      1.76 o 
   3   5  -3       78.51       80.47      4.12 o 
   4   5  -3      110.88      111.89      5.19 o 
   5   5  -3       20.65       16.85      2.79 o 
   6   5  -3       26.32       31.53      3.61 o 
   7   5  -3       28.44       29.12      3.71 o 
   8   5  -3       21.30       18.57      5.17 o 
   9   5  -3        6.56        4.26      3.07 o 
  10   5  -3       19.67       32.63      5.20 o 
  11   5  -3        5.54       -0.60      2.20 o 
   1   6  -3       30.48       31.06      4.71 o 
   2   6  -3       33.64       32.32      4.73 o 
   3   6  -3        5.52        3.46      1.87 o 
   4   6  -3       11.04       13.95      2.31 o 
   5   6  -3       18.30       14.30      2.43 o 
   6   6  -3        2.76        0.94      2.42 o 
   7   6  -3        1.38        0.21      2.26 o 
   8   6  -3        3.79       -0.17      3.47 o 
   1   7  -3        1.05       -1.29      2.08 o 
   0   0  -2     2322.11     2311.65     21.71 o 
   2   0  -2     2037.64     2049.06     20.35 o 
   4   0  -2      603.66      541.27     12.89 o 
   6   0  -2      100.05      105.11      4.52 o 
   8   0  -2       57.96       50.92      6.42 o 
  10   0  -2       83.69       76.62      8.46 o 
  12   0  -2      410.44      406.88     18.47 o 
  14   0  -2      218.59      197.78      9.61 o 
  16   0  -2        4.48        4.57      2.72 o 
   0   1  -2     7424.55     7372.85     51.56 o 
   1   1  -2     5808.13     5766.67     35.83 o 
   2   1  -2      284.71      272.76      3.03 o 
   3   1  -2      258.19      253.31      4.03 o 
   4   1  -2      105.54      105.55      2.98 o 
   5   1  -2      314.05      309.94      5.23 o 
   6   1  -2      654.35      693.86     10.60 o 
   7   1  -2      489.63      544.67      8.11 o 
   8   1  -2        8.95        8.67      1.51 o 
   9   1  -2       35.31       34.34      2.74 o 
  10   1  -2       67.73       66.58      3.71 o 
  11   1  -2       36.96       41.08      3.31 o 
  12   1  -2        5.47        7.42      2.03 o 
  13   1  -2       82.48       87.54      4.93 o 
  14   1  -2       36.58       38.64      3.76 o 
  15   1  -2        3.19        4.17      1.75 o 
  16   1  -2        4.08        1.19      1.63 o 
   0   2  -2     2991.42     3113.46     32.87 o 
   1   2  -2      336.99      330.81      3.94 o 
   2   2  -2       31.94       29.26      1.66 o 
   3   2  -2       70.80       66.29      2.30 o 
   4   2  -2      128.08      132.63      2.93 o 
   5   2  -2     1529.14     1640.28     13.57 o 
   6   2  -2      192.23      189.23      4.19 o 
   7   2  -2      136.37      147.89      4.34 o 
   8   2  -2       81.25       78.93      3.49 o 
   9   2  -2       46.52       50.15      4.42 o 
  10   2  -2       44.62       51.00      3.46 o 
  11   2  -2       30.51       35.07      3.21 o 
  12   2  -2       53.61       56.39      4.64 o 
  13   2  -2       26.78       31.70      3.34 o 
  14   2  -2        3.12        4.35      1.69 o 
  15   2  -2        2.49        3.53      4.27 o 
   0   3  -2     1064.76     1158.32     13.51 o 
   1   3  -2      185.99      198.41      4.87 o 
   2   3  -2      389.61      387.92      7.24 o 
   3   3  -2      262.84      266.91      9.44 o 
   4   3  -2       42.20       42.82      2.10 o 
   5   3  -2       73.38       68.78      2.58 o 
   6   3  -2      140.92      129.63      3.58 o 
   7   3  -2       62.76       64.47      3.54 o 
   8   3  -2       25.29       25.90      2.55 o 
   9   3  -2        0.67        1.94      1.27 o 
  10   3  -2       32.48       31.69      3.00 o 
  11   3  -2       74.76       75.42      4.40 o 
  12   3  -2        3.47        4.73      2.12 o 
  13   3  -2       13.83       17.65      3.11 o 
  14   3  -2        0.22       -0.06      1.64 o 
   0   4  -2       45.74       54.50      3.71 o 
   1   4  -2        9.89        8.56      1.19 o 
   2   4  -2       50.22       52.32      4.28 o 
   3   4  -2        3.62        3.80      1.47 o 
   4   4  -2       67.21       62.67      3.83 o 
   5   4  -2       52.78       53.15      2.80 o 
   6   4  -2      374.82      381.31      7.58 o 
   7   4  -2       56.93       58.93      3.45 o 
   8   4  -2       57.60       54.60      3.54 o 
   9   4  -2       15.45       17.75      2.99 o 
  10   4  -2       13.34       16.62      3.15 o 
  11   4  -2        0.47        1.31      2.90 o 
  12   4  -2        0.84       -3.58      2.73 o 
  13   4  -2        0.59        1.83      3.87 o 
   0   5  -2        0.93        0.13      1.56 o 
   1   5  -2        1.89        0.28      1.34 o 
   2   5  -2       33.82       32.73      2.79 o 
   3   5  -2        6.22        5.15      1.73 o 
   4   5  -2       91.69       96.44      4.81 o 
   5   5  -2        0.11       -0.14      1.48 o 
   6   5  -2      132.55      128.27      5.90 o 
   7   5  -2       17.76       20.14      3.07 o 
   8   5  -2        8.34        5.93      2.28 o 
   9   5  -2       47.81       49.45      6.30 o 
  10   5  -2        5.35        4.45      2.93 o 
  11   5  -2        2.27        2.83      2.48 o 
   0   6  -2       11.11        5.11      3.91 o 
   1   6  -2        3.67        1.57      2.53 o 
   2   6  -2        8.37        5.80      3.26 o 
   3   6  -2        1.51       -1.00      1.53 o 
   4   6  -2        4.61        3.91      1.73 o 
   5   6  -2        1.84        0.91      1.88 o 
   6   6  -2        4.52        3.30      2.52 o 
   7   6  -2        2.00       -2.20      3.94 o 
   8   6  -2       13.22       17.95      3.82 o 
   0   7  -2        2.09        0.26      3.34 o 
   1   7  -2        1.10        2.07      3.47 o 
   2   7  -2        8.84        5.57      3.78 o 
   2   0  -1     1247.73     1284.18     13.47 o 
   4   0  -1     1338.52     1265.90     15.34 o 
   6   0  -1       77.02       69.47      3.65 o 
   8   0  -1       95.72       91.06      6.99 o 
  10   0  -1       86.13       79.13      9.79 o 
  12   0  -1      785.95      778.50     17.54 o 
  14   0  -1      117.94      112.63      8.10 o 
  16   0  -1        1.52        5.34      2.70 o 
   1   1  -1     2651.79     2593.79     17.36 o 
   2   1  -1     1224.40     1163.64      7.63 o 
   3   1  -1       80.21       80.79      2.32 o 
   4   1  -1        2.30        1.40      0.71 o 
   5   1  -1      535.10      582.27      7.20 o 
   6   1  -1       36.07       36.57      3.19 o 
   7   1  -1      310.02      334.65      6.87 o 
   8   1  -1       57.55       55.60      3.15 o 
   9   1  -1        9.98        7.38      1.56 o 
  10   1  -1        6.90        5.11      1.47 o 
  11   1  -1        2.17        0.90      1.33 o 
  12   1  -1       62.56       59.27      6.16 o 
  13   1  -1      218.92      216.05      6.74 o 
  14   1  -1       20.63       25.18      3.08 o 
  15   1  -1       10.37       10.73      2.36 o 
  16   1  -1        0.58        2.42      1.59 o 
   1   2  -1     1397.18     1363.46     16.52 o 
   2   2  -1      248.93      248.01      4.08 o 
   3   2  -1      146.76      142.78      2.91 o 
   4   2  -1      247.72      240.09      3.97 o 
   5   2  -1      578.14      591.84      6.90 o 
   6   2  -1      186.02      206.07      5.80 o 
   7   2  -1     1088.06     1126.30     17.66 o 
   8   2  -1      118.48      111.17      3.85 o 
   9   2  -1        3.07        4.57      1.37 o 
  10   2  -1        0.60        0.52      1.14 o 
  11   2  -1       26.37       27.17      2.82 o 
  12   2  -1       24.61       28.16      2.99 o 
  13   2  -1        2.47        2.27      1.99 o 
  14   2  -1        2.30        2.85      1.61 o 
  15   2  -1        0.35        1.76      1.86 o 
   1   3  -1     1092.40     1147.56     16.54 o 
   2   3  -1      265.88      266.83      7.96 o 
   3   3  -1       23.12       26.37      2.31 o 
   4   3  -1       11.89       11.22      1.24 o 
   5   3  -1        8.24        8.96      1.16 o 
   6   3  -1        3.39        2.92      0.93 o 
   7   3  -1       52.36       53.67      2.66 o 
   8   3  -1        9.76        9.15      1.66 o 
   9   3  -1       11.74       12.51      1.99 o 
  10   3  -1        0.70        1.03      1.16 o 
  11   3  -1       11.14       13.71      2.68 o 
  12   3  -1       32.96       27.23      3.74 o 
  13   3  -1       22.18       19.91      3.34 o 
  14   3  -1       13.25       12.96      3.68 o 
   1   4  -1        7.08        8.70      1.68 o 
   2   4  -1       23.67       26.70      2.55 o 
   3   4  -1      124.08      121.69      4.79 o 
   4   4  -1       97.35      100.08      4.28 o 
   5   4  -1      335.26      313.80      7.02 o 
   6   4  -1      158.99      153.54      4.27 o 
   7   4  -1       41.49       45.12      3.06 o 
   8   4  -1       69.61       72.10      4.88 o 
   9   4  -1       17.34       19.36      3.09 o 
  10   4  -1        5.10        9.21      2.42 o 
  11   4  -1        6.24        5.19      2.82 o 
  12   4  -1        1.58       -1.19      1.77 o 
  13   4  -1        0.88       -1.60      1.66 o 
   1   5  -1        0.60        0.94      1.30 o 
   2   5  -1       19.35       19.14      2.83 o 
   3   5  -1       82.16       85.63      4.38 o 
   4   5  -1      125.78      119.06      4.72 o 
   5   5  -1       13.54       16.73      2.38 o 
   6   5  -1       15.32       25.14      6.32 o 
   7   5  -1       49.23       47.91      4.39 o 
   8   5  -1       74.78       79.13      7.24 o 
   9   5  -1       20.06       19.56      4.22 o 
  10   5  -1       21.17       26.61      4.65 o 
  11   5  -1        2.30       10.75      3.11 o 
   1   6  -1       10.84        9.80      3.04 o 
   2   6  -1        8.29        8.97      2.93 o 
   3   6  -1       11.13        9.06      2.34 o 
   4   6  -1        6.53        5.99      3.65 o 
   5   6  -1        8.15       10.92      2.99 o 
   6   6  -1        0.82        4.34      2.22 o 
   7   6  -1       13.85       15.71      3.62 o 
   8   6  -1        0.86        3.21      2.14 o 
   1   7  -1        8.27        4.96      3.55 o 
   2   7  -1        5.40        9.90      4.25 o 
   2   0   0       32.58       26.51      1.32 o 
   4   0   0      987.81      953.67     12.52 o 
   6   0   0       14.13       14.80      2.12 o 
   8   0   0      141.97      118.63      5.36 o 
  10   0   0       22.48       22.36      3.58 o 
  12   0   0      417.60      398.48     12.17 o 
  14   0   0        2.04       10.59      2.94 o 
  16   0   0        4.27       -0.07      2.39 o 
   0   1   0      408.19      429.02      8.28 o 
   1   1   0      543.98      546.49      5.63 o 
   2   1   0     1455.85     1403.54     11.66 o 
   3   1   0      916.34      933.94      7.57 o 
   4   1   0      557.79      530.67      5.71 o 
   5   1   0      324.69      349.40      4.84 o 
   6   1   0     1031.95     1143.86     11.45 o 
   7   1   0      272.18      289.93      5.54 o 
   8   1   0       13.63       15.25      1.81 o 
   9   1   0       14.96       11.65      2.27 o 
  10   1   0        2.49        2.56      1.48 o 
  11   1   0       24.55       26.10      2.64 o 
  12   1   0        0.01       -0.62      1.37 o 
  13   1   0       40.40       35.53      3.86 o 
  14   1   0        7.46        4.93      1.90 o 
  15   1   0        0.59        0.53      1.53 o 
  16   1   0        1.13        2.98      1.59 o 
   0   2   0       24.28       27.23      2.78 o 
   1   2   0     1360.14     1397.94     16.64 o 
   2   2   0       83.46       74.43      3.19 o 
   3   2   0       33.71       30.61      1.48 o 
   4   2   0      248.57      235.91      3.82 o 
   5   2   0       59.74       52.68      2.05 o 
   6   2   0       13.19       16.51      1.53 o 
   7   2   0      408.07      425.73      7.13 o 
   8   2   0       27.36       31.42      2.78 o 
   9   2   0        1.61        0.65      1.05 o 
  10   2   0        1.21       -0.17      1.11 o 
  11   2   0       35.48       33.77      3.00 o 
  12   2   0       93.04       92.32      4.48 o 
  13   2   0        0.75        0.84      1.36 o 
  14   2   0        0.00        2.22      1.89 o 
  15   2   0        0.34        0.18      1.64 o 
   0   3   0       66.38       72.52      5.32 o 
   1   3   0        6.31        7.04      1.61 o 
   2   3   0       18.93       20.07      2.34 o 
   3   3   0       53.57       55.82      3.33 o 
   4   3   0       11.47        9.70      1.16 o 
   5   3   0        2.43        3.29      0.87 o 
   6   3   0       67.79       72.17      2.82 o 
   7   3   0       42.91       43.06      2.31 o 
   8   3   0        6.00        7.77      2.50 o 
   9   3   0        3.07        3.64      1.48 o 
  10   3   0       24.99       26.14      3.28 o 
  11   3   0        0.47       -0.19      1.52 o 
  12   3   0        2.17        2.14      1.71 o 
  13   3   0        6.07        8.60      3.37 o 
  14   3   0       11.33       11.41      3.25 o 
   0   4   0       39.12       50.89      5.60 o 
   1   4   0       42.53       44.68      5.08 o 
   2   4   0      103.32       96.84      6.23 o 
   3   4   0       50.78       54.84      3.93 o 
   4   4   0      270.79      257.57      6.19 o 
   5   4   0       26.62       30.99      2.68 o 
   6   4   0       94.82       95.74      4.08 o 
   7   4   0        2.81        2.70      1.44 o 
   8   4   0       91.89       95.65      5.67 o 
   9   4   0       42.53       48.97      4.26 o 
  10   4   0        0.09       -1.15      1.96 o 
  11   4   0        0.10       -0.86      2.84 o 
  12   4   0        9.86        9.24      3.14 o 
  13   4   0        2.68        3.00      2.46 o 
   0   5   0       20.36       20.51      4.59 o 
   1   5   0        2.16        3.82      1.80 o 
   2   5   0       26.52       30.53      5.06 o 
   3   5   0       43.58       47.16      4.83 o 
   4   5   0        1.83        0.03      1.17 o 
   5   5   0      275.17      290.49      7.48 o 
   6   5   0      132.87      139.90      8.04 o 
   7   5   0       18.04       20.98      4.07 o 
   8   5   0      109.98      116.52     10.40 o 
   9   5   0       30.35       40.17      5.76 o 
  10   5   0        1.03        5.03      2.54 o 
  11   5   0        4.49       11.78      3.01 o 
   0   6   0        2.40       -0.83      2.70 o 
   1   6   0        0.76        0.47      2.12 o 
   2   6   0       16.96       12.97      2.59 o 
   3   6   0        0.39       -1.69      2.00 o 
   4   6   0        0.91        3.58      2.27 o 
   5   6   0        0.48        1.77      1.82 o 
   6   6   0        8.73       13.04      3.38 o 
   7   6   0        0.07       -2.68      1.90 o 
   8   6   0        2.90       -1.32      1.98 o 
   3   7   0        0.12        3.42      3.47 o 
   2   0   1     1247.28     1281.85     35.47 o 
   4   0   1     1337.45     1259.36     14.94 o 
   6   0   1       76.92       70.69      4.12 o 
   8   0   1       95.74       88.72      4.55 o 
  10   0   1       86.24       87.76      5.39 o 
  12   0   1      785.45      761.84     25.66 o 
  14   0   1      118.15      122.49      7.46 o 
  16   0   1        1.52        5.02      3.39 o 
   1   1   1     2651.58     2594.41     25.54 o 
   2   1   1     1224.50     1170.49      9.40 o 
   3   1   1       80.45       77.75      2.18 o 
   4   1   1        2.29        2.13      0.99 o 
   5   1   1      536.01      579.92      6.45 o 
   6   1   1       36.12       35.66      2.92 o 
   7   1   1      309.68      337.85      6.27 o 
   8   1   1       57.53       55.04      2.79 o 
   9   1   1        9.99       10.76      2.23 o 
  10   1   1        6.90        7.28      1.56 o 
  11   1   1        2.17        3.41      1.46 o 
  12   1   1       62.59       62.45      3.90 o 
  13   1   1      218.89      212.96      7.46 o 
  14   1   1       20.58       29.88      3.29 o 
  15   1   1       10.36       13.12      2.38 o 
  16   1   1        0.58        5.60      3.17 o 
   1   2   1     1397.49     1345.57     16.10 o 
   2   2   1      249.03      254.14      5.50 o 
   3   2   1      147.10      145.51      2.80 o 
   4   2   1      247.76      245.86      4.00 o 
   5   2   1      577.94      592.71      6.69 o 
   6   2   1      186.06      201.91      6.29 o 
   7   2   1     1088.32     1126.84     12.68 o 
   8   2   1      118.63      121.48      4.63 o 
   9   2   1        3.04        4.09      2.39 o 
  10   2   1        0.60        1.80      1.34 o 
  11   2   1       26.41       22.59      2.55 o 
  12   2   1       24.60       24.21      2.74 o 
  13   2   1        2.47        2.90      1.91 o 
  14   2   1        2.30        2.41      1.90 o 
  15   2   1        0.35        1.85      3.04 o 
   1   3   1     1093.15     1137.96     16.24 o 
   2   3   1      265.77      265.17      6.86 o 
   3   3   1       23.04       24.19      3.03 o 
   4   3   1       11.90       10.35      1.61 o 
   5   3   1        8.20        6.38      1.15 o 
   6   3   1        3.38        3.21      0.90 o 
   7   3   1       52.29       56.18      2.45 o 
   8   3   1        9.75       10.67      1.57 o 
   9   3   1       11.78       10.98      2.13 o 
  10   3   1        0.71        0.24      2.76 o 
  11   3   1       11.15        7.21      2.10 o 
  12   3   1       32.92       29.01      5.01 o 
  13   3   1       22.17       23.20      4.58 o 
  14   3   1       13.27       15.42      3.87 o 
   1   4   1        7.05        6.38      2.52 o 
   2   4   1       23.68       22.11      2.77 o 
   3   4   1      124.11      131.40      5.53 o 
   4   4   1       97.36       95.06      4.25 o 
   5   4   1      335.24      333.22      7.16 o 
   6   4   1      158.95      156.27      5.43 o 
   7   4   1       41.49       43.52      3.23 o 
   8   4   1       69.49       73.76      5.26 o 
   9   4   1       17.34       19.72      6.40 o 
  10   4   1        5.11        5.16      2.55 o 
  11   4   1        6.23        1.53      2.44 o 
  12   4   1        1.58        5.12      2.92 o 
  13   4   1        0.88        0.53      2.03 o 
   1   5   1        0.59        1.25      1.51 o 
   2   5   1       19.36       22.49      4.25 o 
   3   5   1       82.24       88.35      5.19 o 
   4   5   1      125.78      115.51      4.66 o 
   5   5   1       13.52       16.64      3.01 o 
   6   5   1       15.33       18.78      3.22 o 
   7   5   1       49.25       55.01      6.18 o 
   8   5   1       74.87       83.78      7.44 o 
   9   5   1       20.04       20.91      4.33 o 
  10   5   1       21.12       17.22      3.63 o 
  11   5   1        2.29        5.71      5.88 o 
   1   6   1       10.83        5.83      3.60 o 
   2   6   1        8.29        1.69      3.30 o 
   3   6   1       11.16       13.56      5.08 o 
   4   6   1        6.54        8.54      3.01 o 
   5   6   1        8.13        9.38      2.86 o 
   6   6   1        0.82        3.11      2.28 o 
   7   6   1       13.84       12.47      5.44 o 
   8   6   1        0.86        1.53      2.12 o 
   0   0   2     2325.34     2277.17     38.88 o 
   2   0   2     2036.60     2044.49     27.94 o 
   4   0   2      603.28      553.14     15.24 o 
   6   0   2      100.07      105.40      4.15 o 
   8   0   2       57.82       60.42      3.94 o 
  10   0   2       83.80       85.54      5.14 o 
  12   0   2      410.58      413.25     12.30 o 
  14   0   2      218.54      218.12      9.63 o 
  16   0   2        4.49        1.90      2.59 o 
   1   1   2     5808.63     5742.79     66.82 o 
   2   1   2      285.22      263.30      3.85 o 
   3   1   2      258.31      257.49      5.39 o 
   4   1   2      105.49      104.83      2.42 o 
   5   1   2      314.09      307.26      4.73 o 
   6   1   2      653.65      679.28      7.59 o 
   7   1   2      489.63      532.80      9.66 o 
   8   1   2        8.92       10.45      1.45 o 
   9   1   2       35.36       34.76      2.52 o 
  10   1   2       67.83       67.49      3.39 o 
  11   1   2       37.06       36.88      3.01 o 
  12   1   2        5.45        8.99      3.16 o 
  13   1   2       82.47      100.75      4.76 o 
  14   1   2       36.56       41.36      4.08 o 
  15   1   2        3.18       -0.07      1.72 o 
  16   1   2        4.08        3.57      3.02 o 
   1   2   2      336.97      339.57      6.34 o 
   2   2   2       31.97       30.61      1.72 o 
   3   2   2       70.85       62.89      2.33 o 
   4   2   2      128.04      131.59      3.64 o 
   5   2   2     1529.02     1659.53     17.19 o 
   6   2   2      192.14      191.54      3.89 o 
   7   2   2      136.57      144.92      3.61 o 
   8   2   2       81.26       77.75      2.94 o 
   9   2   2       46.54       56.73      2.83 o 
  10   2   2       44.60       48.22      3.56 o 
  11   2   2       30.53       29.32      2.76 o 
  12   2   2       53.60       54.18      4.54 o 
  13   2   2       26.75       32.46      3.87 o 
  14   2   2        3.13        3.54      4.49 o 
  15   2   2        2.51       -2.30      4.44 o 
   1   3   2      186.06      184.22      7.29 o 
   2   3   2      389.37      387.10      8.14 o 
   3   3   2      262.87      259.27      5.94 o 
   4   3   2       42.33       47.00      2.71 o 
   5   3   2       73.27       70.56      3.30 o 
   6   3   2      140.77      136.65      3.12 o 
   7   3   2       62.85       65.93      2.45 o 
   8   3   2       25.25       25.68      2.70 o 
   9   3   2        0.66        2.96      1.54 o 
  10   3   2       32.43       30.98      5.14 o 
  11   3   2       74.76       72.43      5.92 o 
  12   3   2        3.48        7.33      2.89 o 
  13   3   2       13.85       16.06      5.83 o 
  14   3   2        0.22        1.97      2.18 o 
   0   4   2       45.57       52.68      5.19 o 
   1   4   2        9.87        8.06      2.52 o 
   2   4   2       50.04       53.82      3.74 o 
   3   4   2        3.63        2.77      1.29 o 
   4   4   2       67.34       63.06      3.59 o 
   5   4   2       52.78       53.43      3.52 o 
   6   4   2      374.59      382.25      7.86 o 
   7   4   2       56.89       55.74      4.79 o 
   8   4   2       57.68       57.66      4.95 o 
   9   4   2       15.48        9.99      3.04 o 
  10   4   2       13.36       18.59      4.00 o 
  11   4   2        0.47        1.95      2.45 o 
  12   4   2        0.84       -2.88      1.92 o 
  13   4   2        0.58        0.36      2.42 o 
   0   5   2        0.92       -1.69      1.73 o 
   1   5   2        1.89        3.02      1.60 o 
   2   5   2       33.78       32.47      4.62 o 
   3   5   2        6.23        5.83      4.23 o 
   4   5   2       91.67      105.79      7.02 o 
   5   5   2        0.11        2.50      1.96 o 
   6   5   2      132.61      128.90      6.52 o 
   7   5   2       17.78       22.47      3.49 o 
   8   5   2        8.34        9.61      3.87 o 
   9   5   2       47.82       50.67      6.35 o 
  10   5   2        5.35        5.86      2.71 o 
  11   5   2        2.28        0.20      3.14 o 
   1   6   2        3.67        5.09      3.35 o 
   2   6   2        8.38        5.83      3.34 o 
   3   6   2        1.51        0.90      3.53 o 
   4   6   2        4.60        2.76      2.64 o 
   5   6   2        1.84        3.90      1.78 o 
   6   6   2        4.51        5.58      4.80 o 
   7   6   2        1.99       -0.62      1.82 o 
   8   6   2       13.22       22.73      5.65 o 
   2   0   3    15643.36    16209.11    151.14 o 
   4   0   3       22.03       17.49      3.04 o 
   6   0   3       21.37       21.33      2.24 o 
   8   0   3       41.78       41.33      3.41 o 
  10   0   3       11.39       11.81      3.42 o 
  12   0   3      373.98      365.06     11.41 o 
  14   0   3       69.06       83.12      6.77 o 
  16   0   3       10.05       18.67      3.85 o 
   1   1   3     6903.02     7069.68    170.34 o 
   2   1   3     2430.31     2428.00     28.12 o 
   3   1   3     1122.50     1086.81      9.20 o 
   4   1   3       86.84       86.69      3.07 o 
   5   1   3      386.63      382.56      5.43 o 
   6   1   3      143.09      160.42      3.83 o 
   7   1   3      271.61      276.99      5.37 o 
   8   1   3      177.47      181.89      4.29 o 
   9   1   3       13.80       12.68      1.69 o 
  10   1   3       51.49       45.32      3.00 o 
  11   1   3      126.41      116.44      4.38 o 
  12   1   3      137.59      124.40      4.75 o 
  13   1   3       11.33       12.85      2.28 o 
  14   1   3       47.97       54.96      4.75 o 
  15   1   3        7.93        7.87      2.62 o 
  16   1   3        3.87        6.06      2.57 o 
   2   2   3       83.52       76.48      3.56 o 
   3   2   3       45.99       46.33      1.84 o 
   4   2   3       81.33       84.92      2.69 o 
   5   2   3      735.07      771.79     10.36 o 
   6   2   3       65.81       72.01      2.74 o 
   7   2   3      101.30      111.34      3.04 o 
   8   2   3       17.91       20.43      1.73 o 
   9   2   3       47.72       51.12      2.78 o 
  10   2   3        7.27        5.96      1.44 o 
  11   2   3        3.95        5.02      1.85 o 
  12   2   3        1.32        2.96      1.98 o 
  13   2   3       22.48       21.57      4.70 o 
  14   2   3       35.60       30.81      4.96 o 
  15   2   3        0.94        2.07      2.09 o 
   1   3   3      253.77      238.77      7.84 o 
   2   3   3       42.63       40.96      2.54 o 
   3   3   3      207.26      199.19      4.88 o 
   4   3   3        9.91        6.68      1.37 o 
   5   3   3       89.13       87.63      3.45 o 
   6   3   3       65.27       67.52      4.23 o 
   7   3   3       16.46       15.82      2.14 o 
   8   3   3       94.66       92.85      4.02 o 
   9   3   3       14.13       12.30      3.05 o 
  10   3   3       15.60       16.09      3.33 o 
  11   3   3       14.71       15.62      3.27 o 
  12   3   3       19.33       19.53      3.99 o 
  13   3   3       10.29        8.21      2.89 o 
  14   3   3        1.14        0.74      2.06 o 
   1   4   3       19.98       19.42      3.14 o 
   2   4   3      100.34      100.50      5.61 o 
   3   4   3       53.39       51.85      3.18 o 
   4   4   3       54.20       53.59      4.84 o 
   5   4   3       21.75       21.98      3.68 o 
   6   4   3        4.98        7.90      2.59 o 
   7   4   3      234.01      234.47      8.32 o 
   8   4   3       17.48       20.47      3.37 o 
   9   4   3       31.64       29.28      4.22 o 
  10   4   3       10.21        4.12      4.94 o 
  11   4   3        0.37        4.29      2.67 o 
  12   4   3        2.13        2.33      2.02 o 
  13   4   3        0.43       -2.39      2.59 o 
   1   5   3       36.22       26.61      4.17 o 
   3   5   3       78.43       81.78     11.34 o 
   4   5   3      110.98      133.77     11.94 o 
   5   5   3       20.64       18.55      3.81 o 
   6   5   3       26.31       23.87      4.95 o 
   7   5   3       28.41       30.30      4.00 o 
   8   5   3       21.32       20.58      3.50 o 
   9   5   3        6.55       10.31      3.01 o 
  10   5   3       19.70       15.79      3.68 o 
  11   5   3        5.55        6.07      2.75 o 
   3   6   3        5.50        9.46      5.19 o 
   4   6   3       11.03       11.20      5.27 o 
   5   6   3       18.27       21.65      6.95 o 
   6   6   3        2.76        2.73      1.89 o 
   7   6   3        1.37        0.48      1.94 o 
   8   6   3        3.79        3.15      2.75 o 
   0   0   4    10456.09    10403.06    158.65 o 
   2   0   4    12520.71    13000.34    183.86 o 
   4   0   4      302.95      284.18      7.29 o 
   6   0   4        2.91        1.66      1.01 o 
   8   0   4       98.89      105.87      4.93 o 
  10   0   4      213.89      199.12      7.58 o 
  12   0   4        5.44        6.33      2.36 o 
  14   0   4        3.91        7.41      4.17 o 
  16   0   4       10.92       10.05      3.09 o 
   0   1   4     3633.74     3607.49     64.58 o 
   1   1   4     2255.38     2302.09     61.50 o 
   2   1   4     5535.10     5476.06     57.05 o 
   3   1   4       40.47       37.31      2.51 o 
   4   1   4        5.02        5.63      1.02 o 
   5   1   4     1263.42     1304.81     12.09 o 
   6   1   4      108.30       99.15      2.95 o 
   7   1   4       74.60       83.11      2.98 o 
   8   1   4      141.33      140.91      3.90 o 
   9   1   4       90.94       91.38      3.43 o 
  10   1   4       13.33       15.55      2.14 o 
  11   1   4      197.67      193.29      5.53 o 
  12   1   4        1.34        1.77      1.37 o 
  13   1   4       13.77       21.80      2.69 o 
  14   1   4        4.97        4.95      2.99 o 
  15   1   4       29.00       29.42      4.78 o 
   1   2   4      238.69      225.67     12.45 o 
   2   2   4      469.36      437.82     10.61 o 
   3   2   4        1.99        1.79      1.24 o 
   4   2   4       90.93      100.28      2.52 o 
   5   2   4      125.15      128.94      3.49 o 
   6   2   4       12.25       15.63      1.92 o 
   7   2   4        4.89        6.39      1.06 o 
   8   2   4        6.61        6.77      1.33 o 
   9   2   4       25.05       25.79      2.06 o 
  10   2   4        5.60        7.35      1.89 o 
  11   2   4        3.17        3.22      3.41 o 
  12   2   4       18.68       20.40      4.06 o 
  13   2   4        0.20       -2.40      1.81 o 
  14   2   4       39.04       39.98      5.47 o 
  15   2   4        2.61       -0.11      2.00 o 
   2   3   4       81.83       83.03      3.37 o 
   3   3   4      158.22      158.09      4.00 o 
   4   3   4      229.01      231.89      4.94 o 
   5   3   4       47.23       51.38      4.22 o 
   6   3   4      464.55      449.75      8.30 o 
   7   3   4       72.77       80.28      6.19 o 
   8   3   4       15.46       14.90      3.71 o 
   9   3   4       50.22       43.22      7.35 o 
  10   3   4       32.27       33.89      4.74 o 
  11   3   4        4.85        8.04      2.85 o 
  12   3   4        7.24       15.54      7.38 o 
  13   3   4        3.68        1.00      1.89 o 
  14   3   4        1.35        0.48      3.65 o 
   1   4   4        7.31        7.21      2.05 o 
   2   4   4       32.26       35.84      3.18 o 
   3   4   4       89.65       85.65      4.20 o 
   4   4   4       14.58       17.59      3.32 o 
   5   4   4      170.21      161.82      9.61 o 
   6   4   4      287.45      283.80     15.08 o 
   7   4   4      229.26      224.58     17.69 o 
   8   4   4       28.24       27.88      3.89 o 
   9   4   4        4.91        5.13      2.27 o 
  10   4   4       18.86       15.15      5.88 o 
  11   4   4        2.64        4.09      2.78 o 
  12   4   4        0.14        2.62      1.96 o 
  13   4   4        0.94        2.23      2.03 o 
   0   5   4       12.42        9.00      2.90 o 
   2   5   4       16.01        9.36      5.01 o 
   3   5   4       53.17       53.33      9.78 o 
   4   5   4       41.91       32.99      8.02 o 
   5   5   4       34.78       33.72      4.97 o 
   6   5   4        9.06       11.07      3.36 o 
   7   5   4       36.71       45.16      5.94 o 
   8   5   4       25.86       31.60      4.19 o 
   9   5   4        0.13       -1.52      3.85 o 
  10   5   4       15.01       18.26      5.33 o 
  11   5   4        5.77        7.45      2.82 o 
   2   6   4       18.99       15.97      6.23 o 
   3   6   4       16.33       15.41      6.23 o 
   4   6   4       11.03       15.40      6.28 o 
   5   6   4        6.13        4.31      4.72 o 
   6   6   4        5.78        6.43      4.59 o 
   7   6   4        6.54        8.14      4.42 o 
   8   6   4       10.87       12.89      2.84 o 
   2   0   5     1089.12     1112.05     18.16 o 
   4   0   5      318.10      345.44      8.40 o 
   6   0   5        8.66        5.00      5.62 o 
   8   0   5      530.12      553.27     11.71 o 
  10   0   5      810.55      791.62     15.60 o 
  12   0   5       74.25       69.77      5.48 o 
  14   0   5        0.79        3.25      2.26 o 
   1   1   5      384.15      375.44     10.22 o 
   2   1   5     1594.18     1647.66     22.83 o 
   3   1   5      668.19      674.10     13.97 o 
   4   1   5      815.65      837.05     10.05 o 
   5   1   5      257.66      268.45      5.61 o 
   6   1   5       84.71       82.81      2.73 o 
   7   1   5       37.74       39.08      2.23 o 
   8   1   5      213.45      211.45      4.61 o 
   9   1   5       83.56       90.19      3.25 o 
  10   1   5      155.10      149.96      6.68 o 
  11   1   5      158.71      153.39      4.92 o 
  12   1   5       17.29       18.20      2.30 o 
  13   1   5        0.95        1.88      2.22 o 
  14   1   5        3.35        1.95      2.34 o 
  15   1   5       30.55       34.61      5.09 o 
   1   2   5      300.96      302.98     14.79 o 
   2   2   5     1020.86     1036.33     29.57 o 
   3   2   5      314.63      324.25      9.49 o 
   4   2   5      154.76      156.88      6.72 o 
   5   2   5       13.37       14.65      2.73 o 
   6   2   5        7.03        7.02      1.13 o 
   7   2   5        1.37        1.60      0.73 o 
   8   2   5        7.81        8.07      1.34 o 
   9   2   5       30.63       25.74      2.54 o 
  10   2   5       16.89       20.75      3.55 o 
  11   2   5       20.86       21.77      3.71 o 
  12   2   5       55.01       48.54      5.74 o 
  13   2   5        0.65        0.15      1.76 o 
  14   2   5       26.53       27.32      4.69 o 
  15   2   5       11.73       15.58      4.00 o 
   1   3   5       28.73       29.41      6.28 o 
   2   3   5      144.86      156.38      4.22 o 
   3   3   5       66.47       68.44      7.88 o 
   4   3   5       17.34       18.84      3.21 o 
   5   3   5        3.00        5.59      2.20 o 
   6   3   5      136.74      138.16      7.42 o 
   7   3   5      187.15      184.76      8.85 o 
   8   3   5       59.03       62.89      6.44 o 
   9   3   5       87.11       88.41     10.81 o 
  10   3   5       22.92       23.96      4.08 o 
  11   3   5       11.06       16.15      5.82 o 
  12   3   5        3.00        5.55      2.90 o 
  14   3   5        2.79        2.76      2.28 o 
   1   4   5        4.78        7.31      1.99 o 
   2   4   5       11.07        7.11      4.30 o 
   3   4   5       40.71       34.96      7.63 o 
   4   4   5       86.24       76.14      6.36 o 
   5   4   5      153.77      149.44      8.31 o 
   6   4   5      171.98      169.31      8.94 o 
   7   4   5       15.54       16.52      6.00 o 
   8   4   5        8.71        7.94      3.17 o 
   9   4   5       19.69       16.38      3.42 o 
  10   4   5       11.27        3.35      4.17 o 
  11   4   5        0.45       -1.46      5.53 o 
  12   4   5        0.58        1.03      1.84 o 
   2   5   5       81.22       88.47     12.66 o 
   3   5   5       27.19       23.96      7.01 o 
   4   5   5       18.97       29.73      8.30 o 
   5   5   5       23.08       18.99      6.74 o 
   6   5   5        2.74       -1.39      2.95 o 
   7   5   5        1.95        0.14      1.81 o 
   8   5   5        1.89       -0.35      2.19 o 
   9   5   5        3.65        7.15      2.09 o 
  10   5   5        8.67        8.55      2.93 o 
   2   6   5        4.12        7.97      4.72 o 
   3   6   5       16.79       21.09      7.03 o 
   4   6   5       11.18       10.64      5.89 o 
   5   6   5        1.79        2.43      3.82 o 
   6   6   5        2.77        4.12      4.23 o 
   7   6   5        6.20       12.65      5.78 o 
   0   0   6      913.00      873.20     22.22 o 
   2   0   6      284.02      286.38      8.69 o 
   4   0   6      516.19      565.51     13.61 o 
   6   0   6       68.32       71.10      4.43 o 
   8   0   6      224.58      231.14      7.32 o 
  10   0   6      348.40      347.25      9.91 o 
  12   0   6       20.10       16.29      3.70 o 
  14   0   6        3.13        4.79      2.60 o 
   0   1   6      424.84      414.43     11.58 o 
   1   1   6      165.51      166.57      6.31 o 
   2   1   6      135.02      129.81      8.11 o 
   3   1   6     1509.97     1532.65     30.55 o 
   4   1   6     1351.04     1410.47     21.47 o 
   5   1   6        3.21        2.92      2.56 o 
   6   1   6       60.26       57.26      7.87 o 
   7   1   6       45.34       45.25      3.02 o 
   8   1   6       21.54       21.77      2.54 o 
   9   1   6       77.55       72.61      3.05 o 
  10   1   6      136.64      127.99      4.30 o 
  11   1   6       29.43       27.07      2.54 o 
  12   1   6        8.20        7.93      2.63 o 
  13   1   6       10.24       10.31      3.14 o 
  14   1   6       13.39        9.40      4.32 o 
  15   1   6       26.52       33.23      6.23 o 
   0   2   6      121.21      118.71      9.83 o 
   1   2   6      138.61      134.95     10.17 o 
   2   2   6     1047.35     1079.64     31.54 o 
   3   2   6      699.45      688.64     24.61 o 
   4   2   6      171.90      164.33      7.06 o 
   5   2   6      102.07       97.84      6.56 o 
   6   2   6        0.31       -0.56      1.34 o 
   7   2   6       12.51       14.89      1.93 o 
   8   2   6       53.70       49.01      5.92 o 
   9   2   6       12.13       13.70     12.64 o 
  10   2   6       35.54       37.84      4.52 o 
  11   2   6       16.72       20.12      3.65 o 
  12   2   6        3.51        1.51      3.23 o 
  13   2   6       11.66       11.51      4.27 o 
  14   2   6        7.87       15.23      7.40 o 
   1   3   6       50.92       52.06      8.27 o 
   2   3   6       54.50       59.55      8.64 o 
   3   3   6      178.67      167.34     12.58 o 
   4   3   6       96.37      101.89      6.26 o 
   5   3   6      220.57      205.37      9.04 o 
   6   3   6       26.70       24.90      4.08 o 
   7   3   6      172.72      176.78     20.22 o 
   8   3   6      206.09      189.28      9.91 o 
   9   3   6       16.01       10.17      7.47 o 
  10   3   6       22.14       17.89      3.69 o 
  11   3   6       16.22       14.36      3.45 o 
  12   3   6        6.37       10.76      3.75 o 
  13   3   6        0.23       -0.70      3.77 o 
  14   3   6        3.96        5.00      2.56 o 
   1   4   6        0.93       -0.29      2.49 o 
   2   4   6       19.20       12.24      4.98 o 
   3   4   6       12.20       18.68      5.84 o 
   4   4   6       71.49       64.61     10.14 o 
   5   4   6      144.77      146.42      8.50 o 
   6   4   6       27.62       29.01      4.83 o 
   7   4   6      104.08      104.64      8.51 o 
   8   4   6       28.28       24.73      4.67 o 
   9   4   6       36.39       40.34      6.27 o 
  10   4   6        3.13        4.92      7.61 o 
  11   4   6        3.13        0.83      6.06 o 
  12   4   6        1.04       -4.45      3.75 o 
   1   5   6       21.42       20.15      7.41 o 
   2   5   6       31.68       38.67      9.59 o 
   3   5   6       10.17        6.95      5.24 o 
   4   5   6        3.48        3.22      4.13 o 
   5   5   6        7.60        4.17      4.46 o 
   6   5   6       12.30       14.40      6.12 o 
   7   5   6        1.00        2.22      2.95 o 
   8   5   6        0.16        0.91      1.80 o 
   9   5   6        8.38       10.29      2.94 o 
  10   5   6        0.64       -1.66      4.89 o 
   1   6   6       13.88       10.66      5.78 o 
   2   6   6       21.52       29.57      8.94 o 
   3   6   6        7.71        6.33      5.03 o 
   4   6   6        3.22       -1.55      3.24 o 
   5   6   6        2.36       -1.19      3.30 o 
   6   6   6       17.41       24.10      8.22 o 
   7   6   6       10.70        8.48      6.02 o 
   2   0   7      117.48      126.78     15.83 o 
   4   0   7     1632.22     1806.56     28.83 o 
   6   0   7       14.26       12.56      4.75 o 
   8   0   7       14.84       11.44      2.96 o 
  10   0   7       24.32       22.35      4.76 o 
  12   0   7        8.03       12.14      2.85 o 
  14   0   7        4.12        5.19      3.43 o 
   1   1   7       86.94       78.80      4.06 o 
   2   1   7      469.07      453.08     10.02 o 
   3   1   7     2027.54     2091.27     58.09 o 
   4   1   7      325.08      306.23      8.92 o 
   5   1   7        7.83       10.66      2.63 o 
   6   1   7       16.28       16.14      3.29 o 
   7   1   7       10.03       11.36      1.62 o 
   8   1   7       36.37       35.68      3.32 o 
   9   1   7      134.12      139.77      4.46 o 
  10   1   7      154.57      152.07      6.52 o 
  11   1   7        8.99        9.32      3.09 o 
  12   1   7        9.04        5.54      2.60 o 
  13   1   7        2.27        5.20      2.14 o 
  14   1   7       20.48       26.78      5.13 o 
  15   1   7        7.27        3.56      4.76 o 
   1   2   7      161.61      156.78      8.21 o 
   2   2   7      488.61      514.02     21.32 o 
   3   2   7      389.84      358.40     17.56 o 
   4   2   7      137.70      129.91     10.71 o 
   5   2   7       91.84       94.40      5.86 o 
   6   2   7       14.65       20.15      3.54 o 
   7   2   7       23.86       28.41      8.19 o 
   8   2   7       49.50       41.69      5.75 o 
   9   2   7       10.20        7.94      3.21 o 
  10   2   7      139.89      123.46      6.76 o 
  11   2   7       15.11       12.63      3.07 o 
  12   2   7        0.15        1.85      5.56 o 
  13   2   7        2.14       -0.54      2.33 o 
  14   2   7        6.79        6.93      4.59 o 
   1   3   7       40.31       37.40      7.45 o 
   2   3   7       24.49       19.94      5.71 o 
   3   3   7       92.82       95.31     10.06 o 
   4   3   7       99.90       92.57     10.27 o 
   5   3   7      206.06      173.46     10.66 o 
   6   3   7       40.94       47.59      6.79 o 
   7   3   7        2.68        2.63      2.47 o 
   8   3   7      119.44      141.77      9.02 o 
   9   3   7       31.18       24.87      8.12 o 
  10   3   7        6.55        7.57      2.56 o 
  11   3   7        0.98       -0.53      5.32 o 
  12   3   7        0.31        3.83      3.17 o 
  13   3   7        1.00       12.10     11.79 o 
   1   4   7       12.28       10.24      5.09 o 
   2   4   7        7.86        6.98      4.25 o 
   3   4   7       50.02       64.55     10.24 o 
   4   4   7       98.46       89.11     11.91 o 
   5   4   7      158.84      148.87     14.14 o 
   6   4   7        9.11        9.09      3.17 o 
   7   4   7       27.27       24.52      5.90 o 
   8   4   7       58.29       62.50      6.93 o 
   9   4   7       25.74       28.99      5.63 o 
  10   4   7        0.78       -1.25      6.51 o 
  11   4   7        5.21        2.08      6.95 o 
  12   4   7        4.11        4.19      2.60 o 
   1   5   7       41.52       35.24      9.15 o 
   2   5   7       25.12       26.11      7.73 o 
   3   5   7        7.83        5.21      4.56 o 
   4   5   7       17.00       15.01      6.22 o 
   5   5   7        2.89        2.78      3.99 o 
   6   5   7        0.86        2.47      3.86 o 
   7   5   7        6.28        3.89      4.41 o 
   8   5   7        1.56       -0.24      2.07 o 
   9   5   7        0.02       -2.14      1.84 o 
  10   5   7        2.97        1.34      7.11 o 
   1   6   7       11.09       13.85      6.64 o 
   2   6   7       18.49       17.50      6.92 o 
   3   6   7        6.71        2.47      4.07 o 
   4   6   7        4.11        3.22      4.02 o 
   5   6   7        6.64        7.49      6.07 o 
   6   6   7        2.56        2.98      4.17 o 
   0   0   8      124.47      110.28      8.30 o 
   2   0   8       86.92       93.24     22.05 o 
   4   0   8      178.78      190.90      8.51 o 
   6   0   8       99.54       89.73      4.82 o 
   8   0   8       71.35       61.34      5.32 o 
  10   0   8      119.32      122.49      6.01 o 
  12   0   8        9.68       11.41      5.34 o 
   0   1   8       58.15       51.11      5.38 o 
   1   1   8       45.97       46.54      3.65 o 
   2   1   8     1218.53     1227.34     16.11 o 
   3   1   8      860.07      843.46     25.96 o 
   4   1   8      682.13      673.46     14.82 o 
   5   1   8      108.78       96.44     19.06 o 
   6   1   8        3.85        5.29      5.85 o 
   7   1   8       29.98       29.60      2.73 o 
   8   1   8       29.62       29.44      2.29 o 
   9   1   8      287.24      279.71     10.70 o 
  10   1   8       11.92       12.52      2.05 o 
  11   1   8        1.88        3.32      1.96 o 
  12   1   8        6.96        4.14      2.32 o 
  13   1   8        2.33        4.33      2.53 o 
  14   1   8        0.19        0.28      4.66 o 
   0   2   8       15.36       10.17      4.05 o 
   1   2   8        7.83        8.47      2.74 o 
   2   2   8      141.75      157.16      8.58 o 
   3   2   8       51.73       55.73      8.32 o 
   4   2   8      218.43      209.14     14.31 o 
   5   2   8      136.87      130.27     11.91 o 
   6   2   8        8.16        9.04      3.91 o 
   7   2   8       78.58       76.66      6.40 o 
   8   2   8       48.81       56.31      8.41 o 
   9   2   8      135.17      134.58     14.40 o 
  10   2   8       54.90       53.53      7.10 o 
  11   2   8        1.57        6.17      2.38 o 
  12   2   8        3.08        4.70      6.20 o 
  13   2   8        0.64        5.00      2.25 o 
  14   2   8        4.32        3.22      3.17 o 
   0   3   8       64.85       55.71      9.07 o 
   1   3   8       11.42       14.05      3.57 o 
   2   3   8      124.93      125.30     11.88 o 
   3   3   8       33.12       35.11      7.86 o 
   4   3   8      434.24      430.84     22.26 o 
   5   3   8       78.07       72.39     10.40 o 
   6   3   8       40.00       39.91      5.35 o 
   7   3   8       14.79       12.43      3.54 o 
   8   3   8       51.52       63.50      7.11 o 
   9   3   8       59.01       71.65      8.11 o 
  10   3   8       18.92       12.76      4.42 o 
  11   3   8        2.43        0.81      2.51 o 
  12   3   8        5.05        9.19      3.63 o 
  13   3   8        2.33        5.83      9.90 o 
   0   4   8       45.86       45.05      9.78 o 
   1   4   8        1.39        1.61      2.91 o 
   2   4   8       17.61       13.59      5.55 o 
   3   4   8       25.09       18.10      6.33 o 
   4   4   8       16.65       21.04      7.05 o 
   5   4   8       18.62       19.99      7.19 o 
   6   4   8       31.73       36.96      9.15 o 
   7   4   8       55.61       59.07      6.83 o 
   8   4   8        4.41        0.22      6.31 o 
   9   4   8       24.16       18.02      7.34 o 
  10   4   8       10.80        5.45     13.92 o 
  11   4   8        7.07        4.34      8.11 o 
   0   5   8       39.29       30.70      9.13 o 
   1   5   8        6.94       15.69      6.38 o 
   2   5   8        9.67        9.78      5.01 o 
   3   5   8        5.24        3.73      3.95 o 
   4   5   8       10.19        8.20      5.32 o 
   5   5   8        6.16        9.34      5.97 o 
   6   5   8        1.68       -0.99      3.40 o 
   7   5   8       10.57       10.51      6.02 o 
   8   5   8        7.95        8.22      6.36 o 
   9   5   8        1.18       -1.36      2.09 o 
   0   6   8       25.02       30.97      9.15 o 
   1   6   8       26.41       22.00      5.52 o 
   2   6   8       20.72       19.87      7.34 o 
   3   6   8        5.98        1.48      3.95 o 
   4   6   8        2.21        2.41      4.13 o 
   5   6   8        6.13       11.77      5.79 o 
   2   0   9      192.90      192.34      8.91 o 
   4   0   9        3.79        4.05      4.79 o 
   6   0   9       16.87       19.87      3.78 o 
   8   0   9        3.53        3.08      1.99 o 
  10   0   9      145.21      132.51      6.28 o 
  12   0   9        6.40        4.23      3.08 o 
   1   1   9       40.74       39.98      3.75 o 
   2   1   9       15.86       15.16      2.89 o 
   3   1   9       94.81       96.56      4.95 o 
   4   1   9      120.63      118.18      7.38 o 
   5   1   9      117.95      107.46     14.25 o 
   6   1   9       13.26       24.14     13.22 o 
   7   1   9        5.61        7.37      4.00 o 
   8   1   9      159.06      160.38      8.70 o 
   9   1   9      139.96      138.51      5.77 o 
  10   1   9      102.96      105.06      7.61 o 
  11   1   9        3.70        6.04      2.36 o 
  12   1   9        0.38       -1.29      1.68 o 
  13   1   9        0.11       -2.62      1.78 o 
  14   1   9        7.86       11.30      4.61 o 
   1   2   9        3.83        5.21      2.33 o 
   2   2   9       12.41       10.79      3.05 o 
   3   2   9       56.53       54.12      6.04 o 
   4   2   9      775.86      733.35     28.63 o 
   5   2   9      121.32      117.39     11.90 o 
   6   2   9       34.31       34.15      9.24 o 
   7   2   9       21.45       21.88      4.54 o 
   8   2   9       92.33       92.45      7.63 o 
   9   2   9       44.42       55.68      6.98 o 
  10   2   9       13.66       22.09      5.09 o 
  11   2   9       12.57       14.07      3.19 o 
  12   2   9        0.35        5.41      5.64 o 
  13   2   9        1.55        1.90      2.85 o 
   1   3   9        2.91        3.07      2.09 o 
   2   3   9       27.58       30.84      5.25 o 
   3   3   9      105.13      106.70     11.72 o 
   4   3   9      144.40      141.35     13.57 o 
   5   3   9       16.29       16.19      6.15 o 
   6   3   9       13.31       22.13      7.32 o 
   7   3   9       27.05       27.60      8.37 o 
   8   3   9       26.87       29.64      5.48 o 
   9   3   9       75.07       73.78     17.31 o 
  10   3   9       27.74       29.94     11.74 o 
  11   3   9        4.52        1.77      6.86 o 
  12   3   9        6.53       13.69      4.35 o 
   1   4   9        9.36       12.58      4.13 o 
   2   4   9       18.35       15.07      6.33 o 
   3   4   9       70.05       76.33     12.27 o 
   4   4   9       19.35       16.62      6.66 o 
   5   4   9       10.73        6.98      4.96 o 
   6   4   9        7.44        9.00      5.78 o 
   7   4   9        0.07        2.07      4.65 o 
   8   4   9       17.31       20.78      7.86 o 
   9   4   9       10.06        3.00      3.48 o 
  10   4   9        0.44       -4.49     14.40 o 
  11   4   9        3.60        6.70      7.22 o 
   1   5   9        0.10       -0.85      1.98 o 
   2   5   9       13.07       12.03      5.99 o 
   3   5   9       14.51       18.72      7.08 o 
   4   5   9        2.43        0.26      3.39 o 
   5   5   9        2.86        2.96      4.36 o 
   6   5   9        6.06        6.45      5.75 o 
   7   5   9        2.02       -0.08      4.36 o 
   8   5   9        8.89        8.37      6.46 o 
   1   6   9        1.09        3.75      2.68 o 
   2   6   9        6.22        3.28      2.50 o 
   3   6   9        1.60        6.66      5.08 o 
   4   6   9        6.85       14.18      6.85 o 
   0   0  10      111.41      104.85      9.81 o 
   2   0  10     1107.32     1148.29     23.63 o 
   4   0  10      318.13      333.49     12.36 o 
   6   0  10        4.97       10.48      3.15 o 
   8   0  10       31.25       23.47     11.30 o 
  10   0  10       55.02       54.41      6.66 o 
   0   1  10       12.38        8.44      3.66 o 
   1   1  10        9.21       10.99      2.73 o 
   2   1  10      101.56      107.26      5.56 o 
   3   1  10       72.92       67.80      4.55 o 
   4   1  10       85.51       88.28      5.89 o 
   5   1  10       65.52       59.28      6.30 o 
   6   1  10        7.96        9.44      3.68 o 
   7   1  10        5.66       12.11     14.08 o 
   8   1  10      103.48      104.10     12.82 o 
   9   1  10       51.23       38.72      5.46 o 
  10   1  10       19.73       25.52      7.00 o 
  11   1  10       15.02       15.55      3.12 o 
  12   1  10        1.68        6.34      4.26 o 
  13   1  10        0.20        1.71      2.82 o 
   0   2  10        9.84        7.42      3.61 o 
   1   2  10        8.68        7.98      2.67 o 
   2   2  10       71.98       73.85      6.97 o 
   3   2  10        1.34        1.34      1.85 o 
   4   2  10       87.76       83.70      7.65 o 
   5   2  10      158.51      150.58     14.06 o 
   6   2  10       82.03       83.00     13.31 o 
   7   2  10       21.60       29.91     14.03 o 
   8   2  10      144.25      130.10      9.02 o 
   9   2  10       49.21       60.81      7.22 o 
  10   2  10       29.65       31.13      6.05 o 
  11   2  10        1.34        1.93      5.73 o 
  12   2  10        1.00       -0.35      7.53 o 
  13   2  10        0.14        0.01      2.65 o 
   0   3  10       65.30       62.59     10.27 o 
   1   3  10       43.83       44.10      6.34 o 
   2   3  10       33.14       38.06      6.16 o 
   3   3  10      290.85      290.20     13.78 o 
   4   3  10       76.13       90.49     12.34 o 
   5   3  10        5.00       10.60      5.79 o 
   6   3  10       30.92       24.56      7.94 o 
   7   3  10       18.25       14.16      7.34 o 
   8   3  10        1.98       -3.48     10.76 o 
   9   3  10       34.86       24.13      6.17 o 
  10   3  10       31.24       26.64      8.97 o 
  11   3  10        4.13        2.88      6.45 o 
  12   3  10        0.80        0.38      3.24 o 
   0   4  10       21.43       19.69      6.79 o 
   1   4  10       26.63       29.29      5.69 o 
   2   4  10       19.04       14.23      4.40 o 
   3   4  10       55.80       46.42     10.42 o 
   4   4  10       17.05       20.90      7.50 o 
   5   4  10       26.95       37.89      9.85 o 
   6   4  10       15.46       21.94      7.96 o 
   7   4  10        7.03       14.97      6.90 o 
   8   4  10        1.53       -3.43      4.64 o 
   9   4  10        0.14      -14.26      9.50 o 
  10   4  10        6.54      -22.44     15.04 o 
   0   5  10        7.03       10.17      5.45 o 
   1   5  10       14.92       14.23      4.75 o 
   2   5  10        0.64       -1.32      1.99 o 
   3   5  10       10.06        4.18      4.92 o 
   4   5  10       30.63       34.59     10.16 o 
   5   5  10       17.20       16.52      7.13 o 
   6   5  10        4.53        0.72      4.05 o 
   7   5  10       10.87        7.47      5.34 o 
   8   5  10        7.10        8.85      6.80 o 
   0   6  10       27.67       30.04      9.10 o 
   1   6  10        5.80       15.89      4.96 o 
   2   6  10        0.52       -1.43      2.14 o 
   2   0  11      544.52      572.14     16.86 o 
   4   0  11       87.94       82.91     14.83 o 
   6   0  11       15.03       18.40     14.67 o 
   8   0  11       11.28       19.09     11.23 o 
   1   1  11       23.99       25.04      3.60 o 
   2   1  11        6.11        4.84      2.42 o 
   3   1  11        1.37        1.81      2.37 o 
   4   1  11       81.97       72.09      5.92 o 
   5   1  11       67.85       68.88      7.61 o 
   6   1  11       37.89       33.48      5.95 o 
   7   1  11       22.45       25.59      5.85 o 
   8   1  11       16.30       13.23      4.50 o 
   9   1  11       17.62        7.18     12.89 o 
  10   1  11        3.32        8.41      3.33 o 
  11   1  11        8.59       11.88      4.07 o 
  12   1  11        0.28       -0.85      2.64 o 
  13   1  11        0.79       -1.27      2.43 o 
   1   2  11       34.13       36.29      5.45 o 
   2   2  11       66.22       64.61      6.87 o 
   3   2  11      309.02      305.27     13.31 o 
   4   2  11       62.72       65.47      7.11 o 
   5   2  11      125.79      129.71      9.26 o 
   6   2  11      103.95      100.47     15.58 o 
   7   2  11        5.19        5.22     13.26 o 
   8   2  11       37.30       32.36     17.53 o 
   9   2  11       26.84       32.27     17.38 o 
  10   2  11       90.78       84.49      8.46 o 
  11   2  11       10.63       16.99      4.35 o 
  12   2  11        2.95        7.74      9.32 o 
   1   3  11        1.96        3.12      2.34 o 
   2   3  11       78.93       84.75      8.62 o 
   3   3  11       62.03       55.87      7.50 o 
   4   3  11       51.16       56.91      7.50 o 
   5   3  11      123.58      124.69     14.35 o 
   6   3  11       20.23       25.23      8.14 o 
   7   3  11        1.90       -2.64      5.88 o 
   8   3  11       18.80       27.55     14.91 o 
   9   3  11        2.17       -2.13     16.23 o 
  10   3  11       27.71       31.51     19.25 o 
  11   3  11        8.25       10.20      4.62 o 
   1   4  11       16.43       16.30      4.58 o 
   2   4  11        8.89        9.10      3.60 o 
   3   4  11       10.48        6.46      4.87 o 
   4   4  11        4.35        8.36      3.32 o 
   5   4  11        0.48        1.58      3.47 o 
   6   4  11        1.15        3.03      4.93 o 
   7   4  11        8.09       11.60      6.69 o 
   8   4  11        4.46        3.95      7.18 o 
   9   4  11        0.74      -14.14     11.77 o 
   1   5  11        3.60        2.18      2.73 o 
   2   5  11        4.44        5.76      3.06 o 
   3   5  11        2.80        1.86      2.49 o 
   4   5  11        0.67        0.65      3.69 o 
   5   5  11        4.89       -0.41      4.48 o 
   6   5  11        1.48       -5.03      3.43 o 
   0   0  12      194.69      208.13     17.14 o 
   2   0  12       21.91       20.66      5.06 o 
   4   0  12      144.53      143.34      9.28 o 
   6   0  12       42.99       45.03      5.98 o 
   8   0  12       37.27       78.43     16.31 o 
   0   1  12       33.40       35.37      7.75 o 
   1   1  12       41.57       44.41      4.52 o 
   2   1  12       11.26       13.72      3.20 o 
   3   1  12       22.22       24.50      4.08 o 
   4   1  12       19.02       19.01      4.52 o 
   5   1  12       66.99       57.76      7.55 o 
   6   1  12       33.20       31.32      6.38 o 
   7   1  12       35.93       47.88      7.19 o 
   8   1  12       24.66       27.98     15.88 o 
   9   1  12        1.71       14.08     12.47 o 
  10   1  12        0.47        5.55     10.38 o 
  12   1  12        5.15        7.99      3.19 o 
   0   2  12       18.57       23.14      6.67 o 
   1   2  12        3.65        3.20      2.51 o 
   2   2  12      175.87      171.84     10.19 o 
   3   2  12       86.03       96.50      7.83 o 
   4   2  12       40.20       50.51      6.71 o 
   5   2  12       34.72       33.69      6.00 o 
   6   2  12       94.11       92.44      9.15 o 
   7   2  12      163.68      175.55     16.37 o 
   8   2  12       56.10       46.42     18.86 o 
   9   2  12       14.78        5.81     16.55 o 
  10   2  12       28.98       18.31     16.06 o 
  11   2  12       15.79       16.68     14.03 o 
  12   2  12        2.42       10.92      9.35 o 
   0   3  12       28.60       24.90      7.36 o 
   1   3  12        1.79        0.92      2.34 o 
   2   3  12       98.29      103.59      9.10 o 
   3   3  12       32.80       33.14      9.10 o 
   4   3  12        0.68        0.26      2.54 o 
   5   3  12       34.75       28.04      5.87 o 
   6   3  12       11.03        6.64      3.27 o 
   7   3  12       50.38       55.08     13.52 o 
   8   3  12       10.42       -8.66     13.62 o 
   9   3  12        3.80      -17.25     16.32 o 
  10   3  12        1.12      -24.02     16.23 o 
   0   4  12       16.91       30.34      8.24 o 
   1   4  12       15.03       13.92      4.97 o 
   2   4  12        2.18        1.92      2.27 o 
   3   4  12        2.67        2.57      2.47 o 
   4   4  12        8.56       10.82      4.09 o 
   5   4  12        0.85       -2.83      2.21 o 
   6   4  12        5.51        1.35      4.62 o 
   7   4  12        2.53       -1.42      3.71 o 
   8   4  12        1.14       -0.55      7.94 o 
   0   5  12        4.15        1.51      3.52 o 
   1   5  12        4.96        8.28      4.01 o 
   2   5  12        6.99        5.34      2.82 o 
   3   5  12       11.70       13.63      4.56 o 
   4   5  12        9.95       11.82      4.35 o 
   5   5  12        0.85        3.73      2.43 o 
   2   0  13       12.36       21.87      6.04 o 
   4   0  13       45.36       50.31      7.12 o 
   6   0  13       53.12       54.00     14.75 o 
   8   0  13       43.30       69.72     14.70 o 
   1   1  13       34.16       40.95      4.73 o 
   2   1  13       18.40       15.94      3.63 o 
   3   1  13        0.69        4.48      2.53 o 
   4   1  13       11.17       10.50      4.51 o 
   5   1  13       20.15       15.90      4.99 o 
   6   1  13       17.22       16.71      4.72 o 
   7   1  13       24.81       21.39      7.81 o 
   8   1  13       10.65       20.85     15.27 o 
   9   1  13        0.68       17.46     12.94 o 
  10   1  13       20.57       28.38     11.23 o 
   1   2  13       55.27       57.59      7.54 o 
   2   2  13      121.23      120.86      9.03 o 
   3   2  13        1.38        1.79      2.50 o 
   4   2  13       40.46       35.57      6.07 o 
   5   2  13       11.59        7.86      3.99 o 
   6   2  13        4.01        1.71      7.03 o 
   7   2  13       48.35       43.63     10.24 o 
   8   2  13       13.11       11.72      6.18 o 
   9   2  13        0.31        8.71     16.41 o 
  10   2  13        1.73        7.57     15.49 o 
  11   2  13       13.70       19.12     13.95 o 
   1   3  13       20.24       18.80      4.79 o 
   2   3  13       35.97       32.19      6.05 o 
   3   3  13       26.68       28.84      5.59 o 
   4   3  13       29.09       28.34      5.96 o 
   5   3  13        0.68        2.76      2.66 o 
   6   3  13       25.89       22.96      5.82 o 
   7   3  13       11.28        6.79      8.41 o 
   8   3  13       19.01       12.79     14.96 o 
   9   3  13       11.00      -12.35     17.81 o 
   1   4  13        9.20        7.26      3.28 o 
   2   4  13       14.31       14.00      4.14 o 
   3   4  13        0.49        1.56      4.19 o 
   4   4  13        3.66        3.16      2.48 o 
   5   4  13       11.36        9.56      3.95 o 
   6   4  13        0.99        4.62      3.16 o 
   7   4  13        1.13        1.22      2.50 o 
   1   5  13        2.23        1.96      3.55 o 
   2   5  13        7.90        4.31      2.93 o 
   3   5  13        6.11       10.84      3.83 o 
   0   0  14      215.83      199.06     21.30 o 
   2   0  14        7.29        7.43      6.72 o 
   4   0  14       25.19       32.17      6.32 o 
   6   0  14       53.33       46.38     14.42 o 
   8   0  14       36.99       95.68     16.68 o 
   0   1  14      253.67      262.31     13.29 o 
   1   1  14       67.78       73.63      6.02 o 
   2   1  14       29.04       32.58      4.76 o 
   3   1  14        0.03       -1.60      2.74 o 
   4   1  14        5.74        6.16      3.64 o 
   5   1  14       14.46       10.27     10.28 o 
   6   1  14        0.73        5.40      3.23 o 
   7   1  14       26.42       16.39     15.64 o 
   8   1  14        2.07       11.51     14.40 o 
   9   1  14        2.38        3.03     10.97 o 
  10   1  14        1.71       18.47     10.11 o 
   0   2  14       15.60       13.62      6.10 o 
   1   2  14       53.52       51.54      8.02 o 
   2   2  14       45.75       49.48      7.09 o 
   3   2  14        6.55        7.77      3.56 o 
   4   2  14        4.02        1.61      3.05 o 
   5   2  14        5.94        3.49      6.30 o 
   6   2  14       82.43       86.43     10.28 o 
   7   2  14        8.64        4.71      6.73 o 
   8   2  14       23.90       30.24      8.44 o 
   9   2  14        1.08        5.86     16.26 o 
  10   2  14        1.70       -0.29     14.26 o 
   0   3  14       16.63       23.92      7.47 o 
   1   3  14       36.60       32.58      6.26 o 
   2   3  14        3.81        5.53      3.07 o 
   3   3  14       24.67       25.03      5.31 o 
   4   3  14        4.44        7.33      4.34 o 
   5   3  14        6.57        4.42      3.45 o 
   6   3  14       72.82       63.49     10.47 o 
   7   3  14        9.77        2.62      3.69 o 
   8   3  14        0.51       -4.59     19.23 o 
   0   4  14        6.60        0.81      3.39 o 
   1   4  14        1.41        4.44      2.72 o 
   2   4  14       17.46       25.26      5.50 o 
   3   4  14        3.98        6.85      3.25 o 
   4   4  14        7.42        9.78      3.95 o 
   5   4  14       15.96       14.09      4.81 o 
   6   4  14        3.92        2.82      2.61 o 
   2   0  15        0.26       -1.34      8.51 o 
   4   0  15       16.53       21.94     14.81 o 
   6   0  15       33.15       45.47     14.37 o 
   1   1  15       53.63       58.08      6.59 o 
   2   1  15       20.49       26.81      4.97 o 
   3   1  15        0.01        1.84      7.29 o 
   4   1  15        0.98       -0.48      3.46 o 
   5   1  15        0.60       -2.09      2.91 o 
   6   1  15        1.09        3.78     15.69 o 
   7   1  15       10.89        3.27     15.12 o 
   8   1  15        1.13       13.88     14.06 o 
   9   1  15        0.99        5.81     10.61 o 
  10   1  15        2.69       25.65      9.73 o 
   1   2  15       53.37       69.14     13.51 o 
   2   2  15        0.56       -1.79      2.17 o 
   3   2  15        5.68        2.73      2.93 o 
   4   2  15        0.80        0.55      3.01 o 
   5   2  15       18.50       14.76      5.68 o 
   6   2  15       13.77        4.24     12.76 o 
   7   2  15       15.86       17.78      7.74 o 
   8   2  15        2.63       -1.46     17.14 o 
   9   2  15        5.62       10.03     17.35 o 
   1   3  15        6.32        6.18      3.28 o 
   2   3  15        2.92        2.19      2.77 o 
   3   3  15        3.68        3.68      3.14 o 
   4   3  15        8.56        8.41      3.45 o 
   5   3  15       21.83       25.31      5.90 o 
   6   3  15       12.96       12.41      5.05 o 
   7   3  15       30.76       23.82     19.42 o 
   1   4  15        7.32        6.31      2.98 o 
   2   4  15        4.68        4.54      2.97 o 
   3   4  15        4.28        4.99      7.31 o 
   4   4  15        5.69        5.62      2.98 o 
   0   0  16       24.65        7.21     15.85 o 
   2   0  16        2.85       -6.04     19.27 o 
   4   0  16        2.09        2.67     13.28 o 
   6   0  16      101.09      119.35     18.28 o 
   0   1  16       40.07       63.93     17.99 o 
   1   1  16       18.00       28.00      8.97 o 
   2   1  16        7.91       18.91     13.72 o 
   3   1  16        1.53       -4.51      7.75 o 
   4   1  16        1.19       -0.11      9.27 o 
   5   1  16        0.66       -0.93     15.64 o 
   6   1  16        1.10       11.31     16.00 o 
   7   1  16        7.99       15.66     16.06 o 
   8   1  16        3.54        1.01     13.23 o 
   0   2  16      272.15      280.05     20.95 o 
   1   2  16       38.17       39.19      6.88 o 
   2   2  16       19.10       20.43      4.96 o 
   3   2  16        0.40       -0.04      3.14 o 
   4   2  16        1.98       -3.09      8.47 o 
   5   2  16       16.87       10.57      5.19 o 
   6   2  16        5.74        0.59      4.04 o 
   7   2  16        1.38       -7.73     18.26 o 
   0   3  16       11.80        8.06      5.42 o 
   1   3  16        1.48        0.63      2.53 o 
   2   3  16        0.94        1.80      2.61 o 
   3   3  16        0.17       -2.16      2.08 o 
   4   3  16        9.59       16.37      4.44 o 
   5   3  16       28.94       30.02      6.86 o 
   2   0  17        0.24        7.41     14.75 o 
   4   0  17        4.71       16.21     14.50 o 
   6   0  17       18.70       53.35     12.55 o 
   1   1  17       25.43       38.94     13.15 o 
   2   1  17       37.32       34.20     15.63 o 
   3   1  17        1.18       -0.69     14.31 o 
   4   1  17        1.34       -7.16     16.47 o 
   5   1  17        6.45       -7.19     15.77 o 
   6   1  17        1.67        8.27     16.50 o 
   7   1  17        6.05       11.18     15.95 o 
   1   2  17        7.31        9.20      5.09 o 
   2   2  17        2.38        1.35      3.27 o 
   3   2  17        2.42       -0.79      7.19 o 
   4   2  17        3.98       -2.35     10.68 o 
   5   2  17        4.88       -1.60     13.06 o 
   6   2  17        2.42      -23.63     18.07 o 
   1   3  17        1.44       -2.02      2.37 o 
   2   3  17        2.63        2.52      3.09 o 
   3   3  17        5.65        5.47      2.82 o 
   0   0  18       59.73       52.52     18.78 o 
   2   0  18        1.96        4.38     14.31 o 
   4   0  18        5.15       19.79     13.02 o 
   0   1  18       83.42       53.71     18.88 o 
   1   1  18       25.67        2.36      9.76 o 
   2   1  18        6.68      -10.39     11.73 o 
   3   1  18        0.17       -6.84      5.99 o 
   4   1  18        2.45       -3.45     17.02 o 
   5   1  18        5.64        4.51     16.98 o 
   0   2  18       12.02       12.61      5.89 o 
   1   2  18        7.70        4.53      6.12 o 
   2   2  18        6.08       -3.74      3.46 o 
   3   2  18        1.71       -7.72     17.76 o 
   2   0  19        4.10       -4.41     13.38 o 
                                                 
